# Supplementary material for: An atlas of polygenic risk score associations to highlight putative causal relationships across the human phenome
Source: eLife. 2019 Mar 5;8:e43657. doi: 10.7554/eLife.43657 (PMC6400585; doi:10.7554/eLife.43657)
Supplement: Supplementary file 1. — Supplementary file 1a: A list of the 162 traits and corresponding GWAS identified to construct polygenic risk scores. Supplementary file 1b: A list of the 551 complex traits analysed in the UK Biobank study. Supplementary file 1c: An evaluation of weighted and unweighted PRS where samples overlap between discovery and application. Supplementary file 1d: A phenome-wide evaluation of schizophrenia genetic liability. Supplementary file 1e: Mendelian randomization analysis to investigate the effect of schizophrenia genetic liability on neurological traits. Supplementary file 1f: Mendelian randomization analysis to investigate the effect of neurological traits on schizophrenia risk. Supplementary file 1g: Mendelian randomization analysis to investigate the effect of schizophrenia genetic liability on cognitive traits. Supplementary file 1h: Mendelian randomization analysis to investigate the effect of cognitive traits on schizophrenia risk. Supplementary file 1i: Mendelian randomization analysis to investigate the effect of schizophrenia genetic liability on smoking traits. Supplementary file 1j: Mendelian randomization analysis to investigate the effect of smoking traits on schizophrenia risk. Supplementary file 1k: Mendelian randomization analysis to investigate the effect of schizophrenia genetic liability on body mass index. Supplementary file 1l: Mendelian randomization analysis to investigate the effect of body mass index on schizophrenia risk. Supplementary file 1m: A genetic-liability phenome scan for self-reported gout. Supplementary file 1n: Mendelian randomization analysis to investigate the effect of body mass index on triglycerides, urate and gout. Supplementary file 1o: Mendelian randomization analysis to investigate the effect of triglycerides on body mass index, urate and gout. Supplementary file 1p: Mendelian randomization analysis to investigate the effect of urate on body mass index, triglycerides and gout. Supplementary file 1q: Multivariable Mendelia [file elife-43657-supp1.xlsx]

## Sheet: Index
Supplementary Tables
Supplementary File 1a: A list of the 162 traits and corresponding GWAS identified to construct polygenic risk scores
Supplementary File 1b: A list of the 551 complex traits analysed in the UK Biobank study
Supplementary File 1c: An evaluation of weighted and unweighted PRS where samples overlap between discovery and application
Supplementary File 1d: A phenome-wide evaluation of schizophrenia genetic liability
Supplementary File 1e: Mendelian randomization analysis to investigate the effect of schizophrenia genetic liability on neurological traits
Supplementary File 1f: Mendelian randomization analysis to investigate the effect of neurological traits on schizophrenia risk
Supplementary File 1g: Mendelian randomization analysis to investigate the effect of schizophrenia genetic liability on cognitive traits
Supplementary File 1h: Mendelian randomization analysis to investigate the effect of cognitive traits on schizophrenia risk
Supplementary File 1i: Mendelian randomization analysis to investigate the effect of schizophrenia genetic liability on smoking traits
Supplementary File 1j: Mendelian randomization analysis to investigate the effect of smoking traits on schizophrenia risk
Supplementary File 1k: Mendelian randomization analysis to investigate the effect of schizophrenia genetic liability on body mass index
Supplementary File 1l: Mendelian randomization analysis to investigate the effect of body mass index on schizophrenia risk
Supplementary File 1m: A genetic-liability phenome scan for self-reported gout
Supplementary File 1n: Mendelian randomization analysis to investigate the effect of body mass index on triglycerides, urate and gout
Supplementary File 1o: Mendelian randomization analysis to investigate the effect of triglycerides on body mass index, urate and gout
Supplementary File 1p: Mendelian randomization analysis to investigate the effect of urate on body mass index, triglycerides and gout
Supplementary File 1q: Multivariable Mendelian randomization analysis to investigate the effect of body mass index, triglycerides and urate on gout risk
Supplementary File 1r: Multivariable Mendelian randomization analysis to investigate the effect of body mass index and urate on gout risk
Supplementary File 1s: Multivariable Mendelian randomization analysis to investigate the effect of triglycerides and urate on gout risk
Supplementary File 1t: Multivariable Mendelian randomization analysis to investigate the effect of body mass index and triglycerides on gout risk

## Sheet: 1a
Supplementary File 1a: A list of the 162 traits and corresponding GWAS identified to construct polygenic risk scores
A list of traits used to make polygenic risk scores along with study characteristic for their corresponding GWAS
Complex trait for Polygenic risk score	Lead Author	Consortium	Pubmed ID	Sample size	Year of publication	Subcategory
2-choice reaction time	Luciano	NA	21130836	2602	2011	Psychiatric/neurological
2hr glucose	Saxena R	MAGIC	20081857	15234	2010	Glycemic
4-choice reaction time	Luciano	NA	21130836	2829	2011	Psychiatric/neurological
8-choice reaction time	Luciano	NA	21130836	1382	2011	Psychiatric/neurological
Adiponectin (adjusted for BMI)	Dastani Z	ADIPOGen	22479202	39883	2012	Cardiovascular
Adrenic acid (22:4n6)	Guan	CHARGE	24823311	8631	2014	Fatty acid
Age at menarche	Perry JR	ReproGen	25231870	182416	2014	Miscellaneous
Age at menopause	Day	ReproGen	26414677	69360	2015	Miscellaneous
Age of smoking initiation	Furberg	TAG	20418890	47961	2010	Behavioural
Alcohol dependence	Olfson	NA	22978509	3829	2012	Behavioural
Alpha-linolenic acid (18:3n3)	Lemaitre	CHARGE	21829377	8866	2011	Fatty acid
Alzheimer's disease	Lambert	IGAP	24162737	54162	2013	Psychiatric/neurological
Amygdala volume	Hibar	ENIGMA	25607358	30717	2015	Psychiatric/neurological
Amyotrophic lateral sclerosis	van Rheenen	Project MinE	27455348	36052	2016	Psychiatric/neurological
Anorexia nervosa	Boraska V	GCAN	24514567	17767	2014	Psychiatric/neurological
Asthma	Moffatt MF	GABRIEL	20860503	26475	2007	Autoimmune/inflammatory
AUCins	Prokopenko	MAGIC	24699409	4324	2014	Glycemic
AUCins/AUCglu	Prokopenko	MAGIC	24699409	4213	2014	Glycemic
Autism	NA	PGC	N/A	10263	2015	Psychiatric/neurological
Bipolar disorder	Sklar P	PGC	21926972	16731	2011	Psychiatric/neurological
Birth length	van der Valk RJ	EGG	25281659	28459	2015	Anthropometric
Birth weight	Horikoshi	EGG	23202124	26836	2013	Anthropometric
Body fat	Lu	NA	26833246	100716	2016	Anthropometric
Body mass index	Locke AE	GIANT	25673413	339224	2015	Anthropometric
Bulimia nervosa	Wade TD	NA	23568457	2442	2013	Psychiatric/neurological
Cardioembolic stroke	Malik	ISGC	26935894	21185	2016	Cardiovascular
Caudate volume	Hibar	ENIGMA	25607358	30717	2015	Psychiatric/neurological
Celiac disease	Dubois PC	NA	20190752	15283	2010	Autoimmune/inflammatory
Childhood intelligence	Benyamin B	SSGAC	23358156	12441	2014	Education
Childhood obesity	Bradfield JP	EGG	22484627	13848	2012	Anthropometric
Chronic kidney disease	Pattaro	CKDGen	26831199	117165	2015	Kidney
Chronotype	Jones	UK Biobank	27494321	128266	2016	Unweighted
Cigarettes smoked per day	Furberg	TAG	20418890	68028	2010	Behavioural
cis-trans-18:2	Mozaffarian	CHARGE	25646338	8013	2015	Fatty acid
College completion	Rietveld CA	SSGAC	23722424	95427	2013	Education
Copper	Evans	NA	23720494	2603	2013	Metal
Coronary heart disease	Nikpay	CARDIoGRAMplusC4D	26343387	184305	2015	Cardiovascular
Corrected insulin response	Prokopenko	MAGIC	24699409	5318	2014	Glycemic
Crohn's disease	Liu	IIBDGC	26192919	20883	2015	Autoimmune/inflammatory
Depressive symptoms	Okbay	SSGAC	27089181	161460	2016	Unweighted
Diastolic blood pressure	Neale lab	UK Biobank	N/A	317754	2017	Unweighted
Difference in height between adolescence and adulthood	Cousminer	EGG	23449627	4282	2013	Anthropometric
Difference in height between childhood and adulthood	Cousminer	EGG	23449627	5043	2013	Anthropometric
Digit symbol	Luciano	NA	21130836	2956	2011	Psychiatric/neurological
Docosahexaenoic acid (22:6n3)	Lemaitre	CHARGE	21829377	8866	2011	Fatty acid
Docosapentaenoic acid (22:5n3)	Lemaitre	CHARGE	21829377	8866	2011	Fatty acid
Eczema	Paternoster	EAGLE	26482879	40835	2014	Autoimmune/inflammatory
Eicosapentaenoic acid (20:5n3)	Lemaitre	CHARGE	21829377	8866	2011	Fatty acid
Ever vs never smoked	Furberg	TAG	20418890	74035	2010	Behavioural
Extreme body mass index	Berndt SI	GIANT	23563607	16068	2013	Anthropometric
Extreme height	Berndt SI	GIANT	23563607	16196	2013	Anthropometric
Extreme waist-to-hip ratio	Berndt SI	GIANT	23563607	10255	2013	Anthropometric
Fasting glucose	Manning AK	MAGIC	22581228	58074	2012	Glycemic
Fasting insulin	Manning AK	MAGIC	22581228	51750	2012	Glycemic
Fasting proinsulin	Dupuis J	MAGIC	20081858	10701	2011	Glycemic
Father's age at death	Pilling	UK Biobank	27015805	75244	2016	Unweighted
Ferritin	Benyamin	GIS	25352340	23986	2014	Metal
Former vs current smoker	Furberg	TAG	20418890	41969	2010	Behavioural
G speed factor	Luciano	NA	21130836	2430	2011	Psychiatric/neurological
Gout	Kottgen	GUGC	23263486	69374	2013	Autoimmune/inflammatory
Haemoglobin concentration	van der Harst P	HaemGen	23222517	71861	2012	Haemotological
HbA1C	Soranzo N	MAGIC	20858683	46368	2010	Glycemic
HDL cholesterol	Willer CJ	GLGC	24097068	187167	2013	Cardiovascular
Heart rate	den Hoed M	HRgene consortium	23583979	92355	2013	Haemotological
Height	Wood AR	GIANT	25282103	253288	2014	Anthropometric
Hip circumference	Shungin D	GIANT	25673412	224459	2015	Anthropometric
Hip osteoarthritis	Zeggini	arcOGEN	22763110	14275	2012	Miscellaneous
Hippocampus volume	Hibar	ENIGMA	25607358	30717	2015	Psychiatric/neurological
HOMA-B	Dupuis J	MAGIC	20081858	46186	2011	Glycemic
HOMA-IR	Dupuis J	MAGIC	20081858	46186	2011	Glycemic
IgA nephropathy	Feehally J	NA	20595679	5957	2010	Kidney
Incremental insulin at 30 minutes	Prokopenko	MAGIC	24699409	4447	2014	Glycemic
Infant head circumference	Taal HR	EGG	22504419	10768	2012	Anthropometric
Inflammatory bowel disease	Liu	IIBDGC	26192919	34652	2015	Autoimmune/inflammatory
Inspection time	Luciano	NA	21130836	2645	2011	Psychiatric/neurological
Insulin at 30 minutes	Prokopenko	MAGIC	24699409	4409	2014	Glycemic
Insulin disposition index	Prokopenko	MAGIC	24699409	5130	2014	Glycemic
Insulin sensitivity index	Prokopenko	MAGIC	24699409	4769	2014	Glycemic
Internalizing problems	Benke	EAGLE	24839885	4596	2014	Psychiatric/neurological
Intracranial volume	Hibar	ENIGMA	25607358	30717	2015	Psychiatric/neurological
Iron	Benyamin	GIS	25352340	23986	2014	Metal
Ischemic stroke	Malik	ISGC	26935894	29633	2016	Cardiovascular
Knee and hip osteoarthritis	Zeggini	arcOGEN	22763110	14507	2012	Miscellaneous
Knee osteoarthritis	Zeggini	arcOGEN	22763110	11655	2012	Miscellaneous
Large vessel disease	Malik	ISGC	26935894	21143	2016	Cardiovascular
LDL cholesterol	Willer CJ	GLGC	24097068	173082	2013	Cardiovascular
Leptin	Kilpelainen	NA	26833098	32161	2016	Miscellaneous
Lung adenocarcinoma	Wang Y	ILCCO	24880342	18336	2014	Cancer
Lung cancer	Wang Y	ILCCO	24880342	27209	2014	Cancer
Major depressive disorder	Sullivan	PGC	22472876	18759	2013	Psychiatric/neurological
Mean cell haemoglobin	van der Harst P	HaemGen	23222517	64731	2012	Haemotological
Mean cell haemoglobin concentration	van der Harst P	HaemGen	23222517	67852	2012	Haemotological
Mean cell volume	van der Harst P	HaemGen	23222517	69335	2012	Haemotological
Mean platelet volume	Gieger C	HaemGen	22139419	66867	2011	Haemotological
Melanoma	Amos CI	MDACC	21926416	2830	2011	Cancer
Microalbuminuria	Teumer	CKDGen	26631737	54116	2015	Kidney
Migraine in bipolar disorder	Jacobsen KK	NA	25451450	1374	2015	Psychiatric/neurological
Mother's age at death	Pilling	UK Biobank	27015805	75244	2016	Unweighted
Multiple sclerosis	Beecham	IMSGC	24076602	38589	2013	Autoimmune/inflammatory
Myocardial infarction	Nikpay	CARDIoGRAMplusC4D	26343387	171875	2015	Cardiovascular
Neo-agreeableness	de Moor MH	GPC	21173776	17375	2012	Psychiatric/neurological
Neo-conscientiousness	de Moor MH	GPC	21173776	17375	2012	Psychiatric/neurological
Neo-extraversion	de Moor MH	GPC	21173776	17375	2012	Psychiatric/neurological
Neo-neuroticism	de Moor MH	GPC	21173776	17375	2012	Psychiatric/neurological
Neo-openness to experience	de Moor MH	GPC	21173776	17375	2012	Psychiatric/neurological
Neuroblastoma	Capasso M	NA	23222812	4881	2013	Cancer
Neuroticism	Okbay	SSGAC	27089181	170911	2016	Unweighted
Nucleus accumbens volume	Hibar	ENIGMA	25607358	30717	2015	Psychiatric/neurological
Obesity class 1	Berndt SI	GIANT	23563607	98697	2013	Anthropometric
Obesity class 2	Berndt SI	GIANT	23563607	72546	2013	Anthropometric
Obesity class 3	Berndt SI	GIANT	23563607	50364	2013	Anthropometric
Oleic acid (18:1n9)	Wu	CHARGE	23362303	8961	2013	Fatty acid
Oligoclonal band status	Goris A	NA	25616667	3026	2015	Autoimmune/inflammatory
Overweight	Berndt SI	GIANT	23563607	158855	2013	Anthropometric
Packed cell volume	van der Harst P	HaemGen	23222517	63511	2012	Haemotological
Paget's disease	Albagha OM	NA	21623375	3440	2011	Autoimmune/inflammatory
Pallidum volume	Hibar	ENIGMA	25607358	30717	2015	Psychiatric/neurological
Palmitic acid (16:0) plasma levels	Wu	CHARGE	23362303	8961	2013	Fatty acid
palmitoleic acid (16:1n7)	Wu	CHARGE	23362303	8961	2013	Fatty acid
Pancreatic cancer	Amundadottir L	PanScan1	19648918	3835	2009	Cancer
Parents' age at death	Pilling	UK Biobank	27015805	75244	2016	Unweighted
Parkinson's disease	Pankratz	NA	21829596	1672	2011	Psychiatric/neurological
Percent emphysema	Manichaikul A	MESA	24383474	7667	2014	Miscellaneous
PGC cross-disorder traits	Smoller JW	PGC	23453885	61220	2013	Psychiatric/neurological
Plasma cortisol	Bolton JL	CORNET	25010111	12597	2014	Miscellaneous
Platelet count	Gieger C	HaemGen	22139419	66867	2011	Haemotological
Primary sclerosing cholangitis	Ji	IPSCSG	27992413	14890	2017	Autoimmune/inflammatory
Putamen volume	Hibar	ENIGMA	25607358	30717	2015	Psychiatric/neurological
Red blood cell count	van der Harst P	HaemGen	23222517	66214	2012	Haemotological
Rheumatoid arthritis	Okada Y	NA	24390342	80799	2014	Autoimmune/inflammatory
Schizophrenia	Ripke S	PGC	25056061	82315	2014	Psychiatric/neurological
Selenium	Evans	NA	23720494	2603	2013	Metal
Serum creatinine (eGFRcrea)	Pattaro	CKDGen	26831199	118460	2015	Kidney
Serum cystatin C (eGFRcys)	Pattaro	CKDGen	26831199	33152	2015	Kidney
Simple reaction time	Luciano	NA	21130836	2378	2011	Psychiatric/neurological
Sitting height ratio	Chan	NA	25865494	21590	2015	Anthropometric
Sleep duration	Jones	UK Biobank	27494321	128266	2016	Unweighted
Small vessel disease	Malik	ISGC	26935894	20675	2016	Cardiovascular
Squamous cell lung cancer	Wang Y	ILCCO	24880342	18313	2014	Cancer
Stearic acid (18:0) plasma levels	Wu	CHARGE	23362303	8961	2013	Fatty acid
Subjective well being	Okbay	SSGAC	27089181	298420	2016	Unweighted
Systemic lupus erythematosus	Hom G	NA	18204098	3094	2008	Autoimmune/inflammatory
Systolic blood pressure	Neale lab	UK Biobank	N/A	317754	2017	Unweighted
Thalamus volume	Hibar	ENIGMA	25607358	30717	2015	Psychiatric/neurological
Top 1 % survival	Pilling	UK Biobank	27015805	75244	2016	Unweighted
Total cholesterol	Willer CJ	GLGC	24097068	187365	2013	Cardiovascular
trans-16:1n7	Mozaffarian	CHARGE	25646338	8013	2015	Fatty acid
trans-18:1 (sum of 5 isomers)	Mozaffarian	CHARGE	25646338	8013	2015	Fatty acid
trans-cis-18:2	Mozaffarian	CHARGE	25646338	8013	2015	Fatty acid
trans-trans-18:2	Mozaffarian	CHARGE	25646338	8013	2015	Fatty acid
Transferrin	Benyamin	GIS	25352340	23986	2014	Metal
Transferrin Saturation	Benyamin	GIS	25352340	23986	2014	Metal
Triglycerides	Willer CJ	GLGC	24097068	177861	2013	Cardiovascular
Type 2 diabetes (adjusted for BMI)	Mahajan A	DIAGRAM	24509480	110452	2014	Glycemic
Ulcerative colitis	Liu	IIBDGC	26192919	27432	2015	Autoimmune/inflammatory
Urate	Kottgen	GUGC	23263486	110347	2013	Kidney
Urinary albumin-to-creatinine ratio	Teumer	CKDGen	26631737	5825	2015	Kidney
Waist circumference	Shungin D	GIANT	25673412	224459	2015	Anthropometric
Waist-to-hip ratio	Shungin D	GIANT	25673412	224459	2015	Anthropometric
Weight	Randall JC	GIANT	23754948	60586	2013	Anthropometric
Years of schooling	Okbay	SSGAC	27225129	293723	2016	Education
Zinc	Evans	NA	23720494	2603	2013	Metal

## Sheet: 1b
Supplementary File 1b: A list of the 551 complex traits analysed in the UK Biobank study
A list of complex traits from the UK Biobank analysed in this study. All traits have P<0.05 based on the heritability analysed undertaken by the Neale Lab
Outcome	UK Biobank ID	Subcategory	Sample size
Adopted as a child	1767	Miscellaneous	334523
Age at first live birth	2754	Miscellaneous	123310
Age at last live birth	2764	Miscellaneous	123145
Age completed full time education	845	Miscellaneous	224723
Age started oral contraceptive pill	2794	Miscellaneous	143342
Age when periods started (menarche)	2714	Miscellaneous	175159
Alcohol intake frequency.	1558	Behavioural	334737
Alcohol intake versus 10 years previously	1628	Behavioural	311226
Alcohol usually taken with meals	1618	Behavioural	171328
Arm fat mass (left)	23124	Anthropometric	328945
Arm fat mass (right)	23120	Anthropometric	329004
Arm fat percentage (left)	23123	Anthropometric	328978
Arm fat percentage (right)	23119	Anthropometric	329029
Arm fat-free mass (left)	23125	Anthropometric	328938
Arm fat-free mass (right)	23121	Anthropometric	329000
Arm predicted mass (left)	23126	Anthropometric	328926
Arm predicted mass (right)	23122	Anthropometric	328994
Average weekly beer plus cider intake	1588	Behavioural	240045
Average weekly champagne plus white wine intake	1578	Behavioural	239442
Average weekly fortified wine intake	1608	Behavioural	239975
Average weekly intake of other alcoholic drinks	5364	Behavioural	78999
Average weekly red wine intake	1568	Behavioural	239604
Average weekly spirits intake	1598	Behavioural	239285
Back pain for 3+ months	3571	Miscellaneous	83823
Basal metabolic rate	23105	Anthropometric	329088
Bilateral oophorectomy (both ovaries removed)	2834	Miscellaneous	177818
Birth weight	20022	Anthropometric	191939
Birth weight of first child	2744	Anthropometric	144844
Blood clot DVT bronchitis emphysema asthma rhinitis eczema allergy diagnosed by doctor: Asthma	6152#8	Miscellaneous	334574
Blood clot DVT bronchitis emphysema asthma rhinitis eczema allergy diagnosed by doctor: Blood clot in the leg (DVT)	6152#5	Cardiovascular	334574
Blood clot DVT bronchitis emphysema asthma rhinitis eczema allergy diagnosed by doctor: Blood clot in the lung	6152#7	Cardiovascular	334574
Blood clot DVT bronchitis emphysema asthma rhinitis eczema allergy diagnosed by doctor: Emphysema/chronic bronchitis	6152#6	Miscellaneous	334574
Blood clot DVT bronchitis emphysema asthma rhinitis eczema allergy diagnosed by doctor: Hayfever allergic rhinitis or eczema	6152#9	Miscellaneous	334574
Body fat percentage	23099	Anthropometric	328906
Body mass index (BMI)	21001	Anthropometric	333894
Breastfed as a baby	1677	Miscellaneous	254258
Bring up phlegm/sputum/mucus on most days	22504	Miscellaneous	83381
Cancer code self-reported: basal cell carcinoma	20001#1061	Miscellaneous	334929
Cancer code self-reported: breast cancer	20001#1002	Miscellaneous	334929
Cancer code self-reported: lung cancer	20001#1001	Miscellaneous	334929
Cancer code self-reported: malignant melanoma	20001#1059	Miscellaneous	334929
Cancer code self-reported: prostate cancer	20001#1044	Miscellaneous	334929
Cancer code self-reported: small intestine/small bowel cancer	20001#1019	Miscellaneous	334929
Cancer code self-reported: squamous cell carcinoma	20001#1062	Miscellaneous	334929
Cancer diagnosed by doctor	2453	Miscellaneous	334046
Chest pain or discomfort	2335	Miscellaneous	331894
Chest pain or discomfort walking normally	3606	Miscellaneous	51058
Comparative body size at age 10	1687	Anthropometric	329531
Cough on most days	22502	Miscellaneous	83381
Current employment status: Doing unpaid or voluntary work	6142#6	Miscellaneous	334029
Current employment status: In paid employment or self-employed	6142#1	Miscellaneous	334029
Current employment status: Looking after home and/or family	6142#3	Miscellaneous	334029
Current employment status: Retired	6142#2	Miscellaneous	334029
Current employment status: Unable to work because of sickness or disability	6142#4	Miscellaneous	334029
Current tobacco smoking	1239	Behavioural	334795
Daytime dozing / sleeping (narcolepsy)	1220	Miscellaneous	333859
Diabetes diagnosed by doctor	2443	Cardiovascular	334218
Diagnoses - main ICD10: B37 Candidiasis	41202#B37	ICD10 codes	334970
Diagnoses - main ICD10: C44 Other malignant neoplasms of skin	41202#C44	ICD10 codes	334970
Diagnoses - main ICD10: C50 Malignant neoplasm of breast	41202#C50	ICD10 codes	334970
Diagnoses - main ICD10: C61 Malignant neoplasm of prostate	41202#C61	ICD10 codes	334970
Diagnoses - main ICD10: D12 Benign neoplasm of colon rectum anus and anal canal	41202#D12	ICD10 codes	334970
Diagnoses - main ICD10: D25 Leiomyoma of uterus	41202#D25	ICD10 codes	334970
Diagnoses - main ICD10: E03 Other hypothyroidism	41202#E03	ICD10 codes	334970
Diagnoses - main ICD10: E04 Other non-toxic goitre	41202#E04	ICD10 codes	334970
Diagnoses - main ICD10: F31 Bipolar affective disorder	41202#F31	ICD10 codes	334970
Diagnoses - main ICD10: F43 Reaction to severe stress and adjustment disorders	41202#F43	ICD10 codes	334970
Diagnoses - main ICD10: G47 Sleep disorders	41202#G47	ICD10 codes	334970
Diagnoses - main ICD10: G56 Mononeuropathies of upper limb	41202#G56	ICD10 codes	334970
Diagnoses - main ICD10: H25 Senile cataract	41202#H25	ICD10 codes	334970
Diagnoses - main ICD10: H26 Other cataract	41202#H26	ICD10 codes	334970
Diagnoses - main ICD10: I10 Essential (primary) hypertension	41202#I10	ICD10 codes	334970
Diagnoses - main ICD10: I20 Angina pectoris	41202#I20	ICD10 codes	334970
Diagnoses - main ICD10: I21 Acute myocardial infarction	41202#I21	ICD10 codes	334970
Diagnoses - main ICD10: I25 Chronic ischaemic heart disease	41202#I25	ICD10 codes	334970
Diagnoses - main ICD10: I30 Acute pericarditis	41202#I30	ICD10 codes	334970
Diagnoses - main ICD10: I48 Atrial fibrillation and flutter	41202#I48	ICD10 codes	334970
Diagnoses - main ICD10: I80 Phlebitis and thrombophlebitis	41202#I80	ICD10 codes	334970
Diagnoses - main ICD10: I83 Varicose veins of lower extremities	41202#I83	ICD10 codes	334970
Diagnoses - main ICD10: I84 Haemorrhoids	41202#I84	ICD10 codes	334970
Diagnoses - main ICD10: J22 Unspecified acute lower respiratory infection	41202#J22	ICD10 codes	334970
Diagnoses - main ICD10: J33 Nasal polyp	41202#J33	ICD10 codes	334970
Diagnoses - main ICD10: J34 Other disorders of nose and nasal sinuses	41202#J34	ICD10 codes	334970
Diagnoses - main ICD10: J44 Other chronic obstructive pulmonary disease	41202#J44	ICD10 codes	334970
Diagnoses - main ICD10: K20 Oesophagitis	41202#K20	ICD10 codes	334970
Diagnoses - main ICD10: K21 Gastro-oesophageal reflux disease	41202#K21	ICD10 codes	334970
Diagnoses - main ICD10: K22 Other diseases of oesophagus	41202#K22	ICD10 codes	334970
Diagnoses - main ICD10: K29 Gastritis and duodenitis	41202#K29	ICD10 codes	334970
Diagnoses - main ICD10: K30 Dyspepsia	41202#K30	ICD10 codes	334970
Diagnoses - main ICD10: K35 Acute appendicitis	41202#K35	ICD10 codes	334970
Diagnoses - main ICD10: K40 Inguinal hernia	41202#K40	ICD10 codes	334970
Diagnoses - main ICD10: K43 Ventral hernia	41202#K43	ICD10 codes	334970
Diagnoses - main ICD10: K44 Diaphragmatic hernia	41202#K44	ICD10 codes	334970
Diagnoses - main ICD10: K50 Crohn's disease [regional enteritis]	41202#K50	ICD10 codes	334970
Diagnoses - main ICD10: K51 Ulcerative colitis	41202#K51	ICD10 codes	334970
Diagnoses - main ICD10: K52 Other non-infective gastro-enteritis and colitis	41202#K52	ICD10 codes	334970
Diagnoses - main ICD10: K57 Diverticular disease of intestine	41202#K57	ICD10 codes	334970
Diagnoses - main ICD10: K60 Fissure and fistula of anal and rectal regions	41202#K60	ICD10 codes	334970
Diagnoses - main ICD10: K62 Other diseases of anus and rectum	41202#K62	ICD10 codes	334970
Diagnoses - main ICD10: K76 Other diseases of liver	41202#K76	ICD10 codes	334970
Diagnoses - main ICD10: K80 Cholelithiasis	41202#K80	ICD10 codes	334970
Diagnoses - main ICD10: L03 Cellulitis	41202#L03	ICD10 codes	334970
Diagnoses - main ICD10: M10 Gout	41202#M10	ICD10 codes	334970
Diagnoses - main ICD10: M16 Coxarthrosis [arthrosis of hip]	41202#M16	ICD10 codes	334970
Diagnoses - main ICD10: M17 Gonarthrosis [arthrosis of knee]	41202#M17	ICD10 codes	334970
Diagnoses - main ICD10: M20 Acquired deformities of fingers and toes	41202#M20	ICD10 codes	334970
Diagnoses - main ICD10: M21 Other acquired deformities of limbs	41202#M21	ICD10 codes	334970
Diagnoses - main ICD10: M23 Internal derangement of knee	41202#M23	ICD10 codes	334970
Diagnoses - main ICD10: M24 Other specific joint derangements	41202#M24	ICD10 codes	334970
Diagnoses - main ICD10: M25 Other joint disorders not elsewhere classified	41202#M25	ICD10 codes	334970
Diagnoses - main ICD10: M54 Dorsalgia	41202#M54	ICD10 codes	334970
Diagnoses - main ICD10: M67 Other disorders of synovium and tendon	41202#M67	ICD10 codes	334970
Diagnoses - main ICD10: M70 Soft tissue disorders related to use overuse and pressure	41202#M70	ICD10 codes	334970
Diagnoses - main ICD10: M72 Fibroblastic disorders	41202#M72	ICD10 codes	334970
Diagnoses - main ICD10: N19 Unspecified renal failure	41202#N19	ICD10 codes	334970
Diagnoses - main ICD10: N20 Calculus of kidney and ureter	41202#N20	ICD10 codes	334970
Diagnoses - main ICD10: N32 Other disorders of bladder	41202#N32	ICD10 codes	334970
Diagnoses - main ICD10: N40 Hyperplasia of prostate	41202#N40	ICD10 codes	334970
Diagnoses - main ICD10: N81 Female genital prolapse	41202#N81	ICD10 codes	334970
Diagnoses - main ICD10: N92 Excessive frequent and irregular menstruation	41202#N92	ICD10 codes	334970
Diagnoses - main ICD10: O75 Other complications of labour and delivery not elsewhere classified	41202#O75	ICD10 codes	334970
Diagnoses - main ICD10: R04 Haemorrhage from respiratory passages	41202#R04	ICD10 codes	334970
Diagnoses - main ICD10: R07 Pain in throat and chest	41202#R07	ICD10 codes	334970
Diagnoses - main ICD10: R10 Abdominal and pelvic pain	41202#R10	ICD10 codes	334970
Diagnoses - main ICD10: R11 Nausea and vomiting	41202#R11	ICD10 codes	334970
Diagnoses - main ICD10: R14 Flatulence and related conditions	41202#R14	ICD10 codes	334970
Diagnoses - main ICD10: R31 Unspecified haematuria	41202#R31	ICD10 codes	334970
Diagnoses - main ICD10: R35 Polyuria	41202#R35	ICD10 codes	334970
Diagnoses - main ICD10: R55 Syncope and collapse	41202#R55	ICD10 codes	334970
Diagnoses - main ICD10: R69 Unknown and unspecified causes of morbidity	41202#R69	ICD10 codes	334970
Diagnoses - main ICD10: S09 Other and unspecified injuries of head	41202#S09	ICD10 codes	334970
Diagnoses - main ICD10: S52 Fracture of forearm	41202#S52	ICD10 codes	334970
Diagnoses - main ICD10: S66 Injury of muscle and tendon at wrist and hand level	41202#S66	ICD10 codes	334970
Diagnoses - main ICD10: S76 Injury of muscle and tendon at hip and thigh level	41202#S76	ICD10 codes	334970
Diagnoses - main ICD10: T84 Complications of internal orthopaedic prosthetic devices implants and grafts	41202#T84	ICD10 codes	334970
Diagnoses - main ICD10: Z09 Follow-up examination after treatment for conditions other than malignant neoplasms	41202#Z09	ICD10 codes	334970
Diagnoses - main ICD10: Z47 Other orthopaedic follow-up care	41202#Z47	ICD10 codes	334970
Diagnoses - main ICD10: Z80 Family history of malignant neoplasm	41202#Z80	ICD10 codes	334970
Diastolic blood pressure automated reading	4079	Cardiovascular	315735
Difficulty not smoking for 1 day	3476	Behavioural	22499
Distance between home and job workplace	796	Miscellaneous	160231
Doctor diagnosed asthma	22127	Miscellaneous	83381
Doctor diagnosed hayfever or allergic rhinitis	22126	Miscellaneous	83381
Drive faster than motorway speed limit	1100	Miscellaneous	304178
Duration of fitness test	6039	Miscellaneous	49677
Duration of heavy DIY	2634	Miscellaneous	136456
Duration of light DIY	1021	Miscellaneous	167670
Duration of moderate activity	894	Miscellaneous	249417
Duration of other exercises	3647	Miscellaneous	160403
Duration of strenuous sports	1001	Miscellaneous	34319
Duration of vigorous activity	914	Miscellaneous	182785
Duration of walks	874	Miscellaneous	286493
Duration walking for pleasure	981	Miscellaneous	239489
Ever depressed for a whole week	4598	Psychiatric/neurological	108641
Ever had bowel cancer screening	2345	Miscellaneous	329827
Ever had hysterectomy (womb removed)	3591	Miscellaneous	158820
Ever had prostate specific antigen (PSA) test	2365	Miscellaneous	146611
Ever had stillbirth spontaneous miscarriage or termination	2774	Miscellaneous	177614
Ever highly irritable/argumentative for 2 days	4653	Psychiatric/neurological	108367
Ever manic/hyper for 2 days	4642	Miscellaneous	108211
Ever smoked	20160	Behavioural	333831
Ever stopped smoking for 6+ months	2907	Behavioural	80344
Ever taken oral contraceptive pill	2784	Miscellaneous	179912
Ever unenthusiastic/disinterested for a whole week	4631	Psychiatric/neurological	106325
Ever used hormone-replacement therapy (HRT)	2814	Miscellaneous	179791
Exposure to tobacco smoke at home	1269	Behavioural	304332
Exposure to tobacco smoke outside home	1279	Behavioural	285296
Eye problems/disorders: Cataract	6148#4	Miscellaneous	108488
Eye problems/disorders: Diabetes related eye disease	6148#1	Cardiovascular	108488
Eye problems/disorders: Glaucoma	6148#2	Miscellaneous	108488
Eye problems/disorders: Injury or trauma resulting in loss of vision	6148#3	Miscellaneous	108488
Falls in the last year	2296	Miscellaneous	334398
Family relationship satisfaction	4559	Miscellaneous	109721
Father still alive	1797	Miscellaneous	326610
Father's age at death	1807	Miscellaneous	246896
Fed-up feelings	1960	Psychiatric/neurological	328367
Financial situation satisfaction	4581	Miscellaneous	110251
Fluid intelligence score	20016	Psychiatric/neurological	108317
Forced expiratory volume in 1-second (FEV1)	3063	Miscellaneous	304938
Forced expiratory volume in 1-second (FEV1) Best measure	20150	Miscellaneous	252094
Forced expiratory volume in 1-second (FEV1) predicted	20153	Miscellaneous	105067
Forced expiratory volume in 1-second (FEV1) predicted percentage	20154	Miscellaneous	105067
Forced vital capacity (FVC)	3062	Miscellaneous	304938
Forced vital capacity (FVC) Best measure	20151	Miscellaneous	252094
Former alcohol drinker	3731	Behavioural	21679
Fracture resulting from simple fall	3005	Miscellaneous	31480
Fractured bone site(s): Ankle	6151#1	Miscellaneous	333315
Fractured bone site(s): Arm	6151#6	Miscellaneous	333315
Fractured bone site(s): Other bones	6151#7	Miscellaneous	333315
Fractured bone site(s): Wrist	6151#5	Miscellaneous	333315
Fractured/broken bones in last 5 years	2463	Miscellaneous	333354
Frequency of depressed mood in last 2 weeks	2050	Psychiatric/neurological	321168
Frequency of heavy DIY in last 4 weeks	2624	Miscellaneous	136265
Frequency of light DIY in last 4 weeks	1011	Miscellaneous	168580
Frequency of other exercises in last 4 weeks	3637	Miscellaneous	160269
Frequency of stair climbing in last 4 weeks	943	Miscellaneous	331944
Frequency of tenseness / restlessness in last 2 weeks	2070	Miscellaneous	322953
Frequency of tiredness / lethargy in last 2 weeks	2080	Miscellaneous	325402
Frequency of travelling from home to job workplace	777	Miscellaneous	189435
Frequency of unenthusiasm / disinterest in last 2 weeks	2060	Miscellaneous	324581
Frequency of walking for pleasure in last 4 weeks	971	Miscellaneous	239616
Friendships satisfaction	4570	Miscellaneous	109557
Getting up in morning	1170	Miscellaneous	334269
Guilty feelings	2030	Psychiatric/neurological	326601
Had major operations	2415	Miscellaneous	153657
Had menopause	2724	Miscellaneous	151213
Had other major operations	2844	Miscellaneous	178714
Hand grip strength (left)	46	Anthropometric	333589
Hand grip strength (right)	47	Anthropometric	333613
Happiness	4526	Miscellaneous	110364
Headaches for 3+ months	3799	Miscellaneous	65218
Health satisfaction	4548	Miscellaneous	110404
Hearing aid user	3393	Miscellaneous	202950
Hearing difficulty/problems with background noise	2257	Miscellaneous	328645
Heel bone mineral density (BMD) T-score automated	78	Miscellaneous	192956
Heel bone mineral density (BMD) T-score automated (left)	4106	Miscellaneous	105665
Heel bone mineral density (BMD) T-score automated (right)	4125	Miscellaneous	105639
Hip circumference	49	Anthropometric	334356
Illness injury bereavement stress in last 2 years: Death of a close relative	6145#3	Miscellaneous	332980
Illness injury bereavement stress in last 2 years: Financial difficulties	6145#6	Miscellaneous	332980
Illness injury bereavement stress in last 2 years: Marital separation/divorce	6145#5	Miscellaneous	332980
Illness injury bereavement stress in last 2 years: Serious illness injury or assault of a close relative	6145#2	Miscellaneous	332980
Illness injury bereavement stress in last 2 years: Serious illness injury or assault to yourself	6145#1	Miscellaneous	332980
Illnesses of father: Chronic bronchitis/emphysema	20107#6	Miscellaneous	293003
Illnesses of father: Diabetes	20107#9	Cardiovascular	291829
Illnesses of father: Heart disease	20107#1	Cardiovascular	296559
Illnesses of father: High blood pressure	20107#8	Cardiovascular	293277
Illnesses of father: Lung cancer	20107#3	Miscellaneous	292499
Illnesses of father: Prostate cancer	20107#13	Miscellaneous	291106
Illnesses of mother: Alzheimer's disease/dementia	20110#10	Psychiatric/neurological	307856
Illnesses of mother: Breast cancer	20110#5	Miscellaneous	307682
Illnesses of mother: Chronic bronchitis/emphysema	20110#6	Miscellaneous	307811
Illnesses of mother: Diabetes	20110#9	Cardiovascular	307936
Illnesses of mother: Heart disease	20110#1	Cardiovascular	309560
Illnesses of mother: High blood pressure	20110#8	Cardiovascular	309687
Illnesses of siblings: Diabetes	20111#9	Cardiovascular	259304
Illnesses of siblings: Heart disease	20111#1	Cardiovascular	259784
Illnesses of siblings: High blood pressure	20111#8	Cardiovascular	260546
Illnesses of siblings: Severe depression	20111#12	Psychiatric/neurological	259005
Illnesses of siblings: Stroke	20111#2	Miscellaneous	258713
Impedance of arm (left)	23110	Anthropometric	329072
Impedance of arm (right)	23109	Anthropometric	329061
Impedance of leg (left)	23108	Anthropometric	329077
Impedance of leg (right)	23107	Anthropometric	329082
Impedance of whole body	23106	Anthropometric	329068
Irritability	1940	Psychiatric/neurological	320538
Job involves heavy manual or physical work	816	Miscellaneous	189518
Job involves mainly walking or standing	806	Miscellaneous	189485
Job involves shift work	826	Miscellaneous	189321
Knee pain for 3+ months	3773	Miscellaneous	70332
Leg fat mass (left)	23116	Anthropometric	329054
Leg fat mass (right)	23112	Anthropometric	329072
Leg fat percentage (left)	23115	Anthropometric	329057
Leg fat percentage (right)	23111	Anthropometric	329075
Leg fat-free mass (left)	23117	Anthropometric	329038
Leg fat-free mass (right)	23113	Anthropometric	329065
Leg pain on walking	4728	Miscellaneous	109788
Leg predicted mass (left)	23118	Anthropometric	329034
Leg predicted mass (right)	23114	Anthropometric	329065
Length of menstrual cycle	3710	Miscellaneous	30205
Length of working week for main job	767	Miscellaneous	187018
Light smokers at least 100 smokes in lifetime	2644	Behavioural	91695
Loneliness isolation	2020	Psychiatric/neurological	330076
Long-standing illness disability or infirmity	2188	Miscellaneous	327504
Loud music exposure frequency	4836	Miscellaneous	109335
Maternal smoking around birth	1787	Behavioural	287913
Maximum heart rate during fitness test	6033	Cardiovascular	49664
Maximum workload during fitness test	6032	Miscellaneous	49677
Mean time to correctly identify matches	20023	Psychiatric/neurological	332942
Medication for cholesterol blood pressure diabetes or take exogenous hormones: Blood pressure medication	6153#2	Treatment/medication	179359
Medication for cholesterol blood pressure diabetes or take exogenous hormones: Cholesterol lowering medication	6153#1	Treatment/medication	179359
Medication for cholesterol blood pressure diabetes or take exogenous hormones: Hormone replacement therapy	6153#4	Treatment/medication	179359
Medication for cholesterol blood pressure or diabetes: Blood pressure medication	6177#2	Treatment/medication	153337
Medication for cholesterol blood pressure or diabetes: Cholesterol lowering medication	6177#1	Treatment/medication	153337
Medication for cholesterol blood pressure or diabetes: Insulin	6177#3	Treatment/medication	153337
Medication for pain relief constipation heartburn: Aspirin	6154#1	Treatment/medication	331374
Medication for pain relief constipation heartburn: Ibuprofen (e.g. Nurofen)	6154#2	Treatment/medication	331374
Medication for pain relief constipation heartburn: Laxatives (e.g. Dulcolax Senokot)	6154#6	Treatment/medication	331374
Medication for pain relief constipation heartburn: Omeprazole (e.g. Zanprol)	6154#5	Treatment/medication	331374
Medication for pain relief constipation heartburn: Paracetamol	6154#3	Treatment/medication	331374
Mineral and other dietary supplements: Calcium	6179#3	Treatment/medication	334094
Mineral and other dietary supplements: Fish oil (including cod liver oil)	6179#1	Treatment/medication	334094
Mineral and other dietary supplements: Glucosamine	6179#2	Treatment/medication	334094
Mineral and other dietary supplements: Selenium	6179#6	Miscellaneous	334094
Mineral and other dietary supplements: Zinc	6179#4	Miscellaneous	334094
Miserableness	1930	Psychiatric/neurological	329603
Mood swings	1920	Psychiatric/neurological	327265
Morning/evening person (chronotype)	1180	Behavioural	299155
Most recent bowel cancer screening	2355	Miscellaneous	75494
Mother's age at death	3526	Miscellaneous	198058
Mouth/teeth dental problems: Bleeding gums	6149#3	Miscellaneous	333904
Mouth/teeth dental problems: Dentures	6149#6	Miscellaneous	333904
Mouth/teeth dental problems: Loose teeth	6149#4	Miscellaneous	333904
Mouth/teeth dental problems: Mouth ulcers	6149#1	Miscellaneous	333904
Mouth/teeth dental problems: Painful gums	6149#2	Miscellaneous	333904
Mouth/teeth dental problems: Toothache	6149#5	Miscellaneous	333904
Nap during day	1190	Miscellaneous	334845
Neck/shoulder pain for 3+ months	3404	Miscellaneous	75037
Nervous feelings	1970	Psychiatric/neurological	326595
Neuroticism score	20127	Psychiatric/neurological	272500
Noisy workplace	4825	Miscellaneous	109877
Non-accidental death in close genetic family	4501	Miscellaneous	105011
Non-cancer illness code self-reported: allergy or anaphylactic reaction to drug	20002#1386	Non-cancer illness	334929
Non-cancer illness code self-reported: angina	20002#1074	Non-cancer illness	334929
Non-cancer illness code self-reported: ankylosing spondylitis	20002#1313	Non-cancer illness	334929
Non-cancer illness code self-reported: anxiety/panic attacks	20002#1287	Non-cancer illness	334929
Non-cancer illness code self-reported: arthritis (nos)	20002#1538	Non-cancer illness	334929
Non-cancer illness code self-reported: asthma	20002#1111	Non-cancer illness	334929
Non-cancer illness code self-reported: back problem	20002#1294	Non-cancer illness	334929
Non-cancer illness code self-reported: bladder problem (not cancer)	20002#1201	Non-cancer illness	334929
Non-cancer illness code self-reported: bone disorder	20002#1293	Non-cancer illness	334929
Non-cancer illness code self-reported: cholelithiasis/gall stones	20002#1162	Non-cancer illness	334929
Non-cancer illness code self-reported: chronic obstructive airways disease/copd	20002#1112	Non-cancer illness	334929
Non-cancer illness code self-reported: crohns disease	20002#1462	Non-cancer illness	334929
Non-cancer illness code self-reported: deep venous thrombosis (dvt)	20002#1094	Non-cancer illness	334929
Non-cancer illness code self-reported: depression	20002#1286	Non-cancer illness	334929
Non-cancer illness code self-reported: diabetes	20002#1220	Non-cancer illness	334929
Non-cancer illness code self-reported: diverticular disease/diverticulitis	20002#1458	Non-cancer illness	334929
Non-cancer illness code self-reported: eczema/dermatitis	20002#1452	Non-cancer illness	334929
Non-cancer illness code self-reported: emphysema/chronic bronchitis	20002#1113	Non-cancer illness	334929
Non-cancer illness code self-reported: enlarged prostate	20002#1396	Non-cancer illness	334929
Non-cancer illness code self-reported: gastro-oesophageal reflux (gord) / gastric reflux	20002#1138	Non-cancer illness	334929
Non-cancer illness code self-reported: glaucoma	20002#1277	Non-cancer illness	334929
Non-cancer illness code self-reported: gout	20002#1466	Non-cancer illness	334929
Non-cancer illness code self-reported: hayfever/allergic rhinitis	20002#1387	Non-cancer illness	334929
Non-cancer illness code self-reported: heart attack/myocardial infarction	20002#1075	Non-cancer illness	334929
Non-cancer illness code self-reported: hiatus hernia	20002#1474	Non-cancer illness	334929
Non-cancer illness code self-reported: high cholesterol	20002#1473	Non-cancer illness	334929
Non-cancer illness code self-reported: hypertension	20002#1065	Non-cancer illness	334929
Non-cancer illness code self-reported: hyperthyroidism/thyrotoxicosis	20002#1225	Non-cancer illness	334929
Non-cancer illness code self-reported: hypertrophic cardiomyopathy (hcm / hocm)	20002#1588	Non-cancer illness	334929
Non-cancer illness code self-reported: hypopituitarism	20002#1430	Non-cancer illness	334929
Non-cancer illness code self-reported: iron deficiency anaemia	20002#1330	Non-cancer illness	334929
Non-cancer illness code self-reported: joint disorder	20002#1295	Non-cancer illness	334929
Non-cancer illness code self-reported: kidney stone/ureter stone/bladder stone	20002#1197	Non-cancer illness	334929
Non-cancer illness code self-reported: mania/bipolar disorder/manic depression	20002#1291	Non-cancer illness	334929
Non-cancer illness code self-reported: migraine	20002#1265	Non-cancer illness	334929
Non-cancer illness code self-reported: muscle or soft tissue injuries	20002#1406	Non-cancer illness	334929
Non-cancer illness code self-reported: nasal polyps	20002#1417	Non-cancer illness	334929
Non-cancer illness code self-reported: osteoarthritis	20002#1465	Non-cancer illness	334929
Non-cancer illness code self-reported: osteoporosis	20002#1309	Non-cancer illness	334929
Non-cancer illness code self-reported: pernicious anaemia	20002#1331	Non-cancer illness	334929
Non-cancer illness code self-reported: pneumothorax	20002#1497	Non-cancer illness	334929
Non-cancer illness code self-reported: polio / poliomyelitis	20002#1526	Non-cancer illness	334929
Non-cancer illness code self-reported: psoriasis	20002#1453	Non-cancer illness	334929
Non-cancer illness code self-reported: pulmonary embolism +/- dvt	20002#1093	Non-cancer illness	334929
Non-cancer illness code self-reported: retinal detachment	20002#1281	Non-cancer illness	334929
Non-cancer illness code self-reported: rheumatoid arthritis	20002#1464	Non-cancer illness	334929
Non-cancer illness code self-reported: sleep apnoea	20002#1123	Non-cancer illness	334929
Non-cancer illness code self-reported: type 2 diabetes	20002#1223	Non-cancer illness	334929
Non-cancer illness code self-reported: ulcerative colitis	20002#1463	Non-cancer illness	334929
Non-cancer illness code self-reported: uterine fibroids	20002#1351	Non-cancer illness	334929
Non-cancer illness code self-reported: vaginal prolapse/uterine prolapse	20002#1353	Non-cancer illness	334929
Non-cancer illness code self-reported: varicose veins	20002#1494	Non-cancer illness	334929
Non-cancer illness code self-reported: vitiligo	20002#1661	Non-cancer illness	334929
Number of children fathered	2405	Miscellaneous	153515
Number of cigarettes currently smoked daily (current cigarette smokers)	3456	Behavioural	22364
Number of cigarettes previously smoked daily	2887	Behavioural	77063
Number of days/week of moderate physical activity 10+ minutes	884	Miscellaneous	319132
Number of days/week of vigorous physical activity 10+ minutes	904	Miscellaneous	319417
Number of days/week walked 10+ minutes	864	Miscellaneous	329536
Number of depression episodes	4620	Psychiatric/neurological	42143
Number of full brothers	1873	Miscellaneous	330054
Number of full sisters	1883	Miscellaneous	330104
Number of incorrect matches in round	399	Psychiatric/neurological	334652
Number of live births	2734	Miscellaneous	180107
Number of older siblings	5057	Miscellaneous	95051
Number of operations self-reported	136	Miscellaneous	334929
Number of pregnancy terminations	3849	Miscellaneous	55464
Number of self-reported cancers	134	Miscellaneous	334925
Number of self-reported non-cancer illnesses	135	Non-cancer illness	334929
Number of treatments/medications taken	137	Treatment/medication	334929
Number of trend entries	6038	Miscellaneous	49677
Number of unsuccessful stop-smoking attempts	2926	Behavioural	74048
Other eye problems	2227	Miscellaneous	334214
Other serious medical condition/disability diagnosed by doctor	2473	Miscellaneous	329037
Overall health rating	2178	Miscellaneous	333796
Pack years adult smoking as proportion of life span exposed to smoking PREVIEW ONLY	20162	Behavioural	99652
Pack years of smoking PREVIEW ONLY	20161	Behavioural	99652
Pain type(s) experienced in last month: Back pain	6159#4	Miscellaneous	334434
Pain type(s) experienced in last month: Facial pain	6159#2	Miscellaneous	334434
Pain type(s) experienced in last month: Headache	6159#1	Miscellaneous	334434
Pain type(s) experienced in last month: Hip pain	6159#6	Miscellaneous	334434
Pain type(s) experienced in last month: Knee pain	6159#7	Miscellaneous	334434
Pain type(s) experienced in last month: Neck or shoulder pain	6159#3	Miscellaneous	334434
Pain type(s) experienced in last month: Stomach or abdominal pain	6159#5	Miscellaneous	334434
Past tobacco smoking	1249	Behavioural	309339
Peak expiratory flow (PEF)	3064	Miscellaneous	304938
Prospective memory result 1st result	20018	Psychiatric/neurological	110544
Prospective memory result 2nd result	20018	Psychiatric/neurological	110544
Pulse rate	4194	Cardiovascular	109583
Pulse rate automated reading	102	Cardiovascular	315735
Pulse wave Arterial Stiffness index	21021	Cardiovascular	109237
Pulse wave peak to peak time	4196	Cardiovascular	109526
Pulse wave reflection index	4195	Cardiovascular	109583
Qualifications: A levels/AS levels or equivalent	6138#2	Miscellaneous	331868
Qualifications: College or University degree	6138#1	Miscellaneous	331868
Qualifications: CSEs or equivalent	6138#4	Miscellaneous	331868
Qualifications: NVQ or HND or HNC or equivalent	6138#5	Miscellaneous	331868
Qualifications: O levels/GCSEs or equivalent	6138#3	Miscellaneous	331868
Qualifications: Other professional qualifications eg: nursing teaching	6138#6	Miscellaneous	331868
Reason for glasses/contact lenses: For 'astigmatism'	6147#4	Miscellaneous	333498
Reason for glasses/contact lenses: For just reading/near work as you are getting older (called 'presbyopia')	6147#3	Miscellaneous	333498
Reason for glasses/contact lenses: For long-sightedness i.e. for distance and near but particularly for near tasks like reading (called 'hypermetropia')	6147#2	Miscellaneous	333498
Reason for glasses/contact lenses: For short-sightedness i.e. only or mainly for distance viewing such as driving cinema etc (called 'myopia')	6147#1	Miscellaneous	333498
Relative age of first facial hair	2375	Miscellaneous	149748
Relative age voice broke	2385	Miscellaneous	143416
Reproduciblity of spirometry measurement using ERS/ATS criteria	20152	Miscellaneous	252094
Risk taking	2040	Behavioural	323637
Seen a psychiatrist for nerves anxiety tension or depression	2100	Psychiatric/neurological	333652
Seen doctor (GP) for nerves anxiety tension or depression	2090	Psychiatric/neurological	332884
Sensitivity / hurt feelings	1950	Psychiatric/neurological	325661
Shortness of breath walking on level ground	4717	Miscellaneous	108966
Sitting height	20015	Anthropometric	333930
Sleep duration	1160	Behavioural	333181
Sleeplessness / insomnia	1200	Behavioural	334741
Smoking/smokers in household	1259	Behavioural	309744
Snoring	1210	Behavioural	312319
Standing height	50	Anthropometric	334234
Started insulin within one year diagnosis of diabetes	2986	Cardiovascular	15239
Suffer from 'nerves'	2010	Psychiatric/neurological	323258
Systolic blood pressure automated reading	4080	Cardiovascular	315734
Taking other prescription medications	2492	Treatment/medication	334099
Target heart rate achieved	6034	Cardiovascular	49677
Tense / 'highly strung'	1990	Psychiatric/neurological	325184
Time from waking to first cigarette	3466	Behavioural	22440
Time spent driving	1090	Behavioural	222987
Time spent using computer	1080	Behavioural	260095
Time spent watching television (TV)	1070	Behavioural	317611
Townsend deprivation index at recruitment	189	Miscellaneous	334573
Transport type for commuting to job workplace: Car/motor vehicle	6143#1	Miscellaneous	176446
Transport type for commuting to job workplace: Cycle	6143#4	Miscellaneous	176446
Transport type for commuting to job workplace: Public transport	6143#3	Miscellaneous	176446
Transport type for commuting to job workplace: Walk	6143#2	Miscellaneous	176446
Treatment/medication code: adcal-d3 1.5g/10micrograms chewable tablet	20003#1141164828	Treatment/medication	334929
Treatment/medication code: alendronate sodium	20003#1140922174	Treatment/medication	334929
Treatment/medication code: allopurinol	20003#1140875408	Treatment/medication	334929
Treatment/medication code: amitriptyline	20003#1140879616	Treatment/medication	334929
Treatment/medication code: amlodipine	20003#1140879802	Treatment/medication	334929
Treatment/medication code: arcoxia 90mg tablet	20003#1141180150	Treatment/medication	334929
Treatment/medication code: aspirin	20003#1140868226	Treatment/medication	334929
Treatment/medication code: atenolol	20003#1140866738	Treatment/medication	334929
Treatment/medication code: atorvastatin	20003#1141146234	Treatment/medication	334929
Treatment/medication code: atrovent 20micrograms inhaler	20003#1140862236	Treatment/medication	334929
Treatment/medication code: beconase 50micrograms nasal spray	20003#1140876136	Treatment/medication	334929
Treatment/medication code: becotide 50 inhaler	20003#1140862382	Treatment/medication	334929
Treatment/medication code: bendroflumethiazide	20003#1141194794	Treatment/medication	334929
Treatment/medication code: bisoprolol	20003#1140879760	Treatment/medication	334929
Treatment/medication code: candesartan cilexetil	20003#1141156836	Treatment/medication	334929
Treatment/medication code: carbimazole	20003#1140874866	Treatment/medication	334929
Treatment/medication code: cetirizine	20003#1140883504	Treatment/medication	334929
Treatment/medication code: cipralex 5mg tablet	20003#1141190158	Treatment/medication	334929
Treatment/medication code: citalopram	20003#1140921600	Treatment/medication	334929
Treatment/medication code: clopidogrel	20003#1141168318	Treatment/medication	334929
Treatment/medication code: co-amilofruse	20003#1140923402	Treatment/medication	334929
Treatment/medication code: co-codamol	20003#1140923346	Treatment/medication	334929
Treatment/medication code: codeine	20003#1140884444	Treatment/medication	334929
Treatment/medication code: diclofenac	20003#1140884488	Treatment/medication	334929
Treatment/medication code: dothiepin	20003#1140879628	Treatment/medication	334929
Treatment/medication code: doxazosin	20003#1140879778	Treatment/medication	334929
Treatment/medication code: enalapril	20003#1140888552	Treatment/medication	334929
Treatment/medication code: eumovate cream	20003#1140882800	Treatment/medication	334929
Treatment/medication code: evening primrose oil	20003#1140916682	Treatment/medication	334929
Treatment/medication code: ezetimibe	20003#1141192736	Treatment/medication	334929
Treatment/medication code: flax oil tablet	20003#1140911730	Treatment/medication	334929
Treatment/medication code: flecainide	20003#1140888570	Treatment/medication	334929
Treatment/medication code: furosemide	20003#1140909708	Treatment/medication	334929
Treatment/medication code: gliclazide	20003#1140874744	Treatment/medication	334929
Treatment/medication code: glucosamine product	20003#1141188442	Treatment/medication	334929
Treatment/medication code: hydroxocobalamin product	20003#1140870504	Treatment/medication	334929
Treatment/medication code: ibuprofen	20003#1140871310	Treatment/medication	334929
Treatment/medication code: indivina 1mg/2.5mg tablet	20003#1141172436	Treatment/medication	334929
Treatment/medication code: insulin product	20003#1140883066	Treatment/medication	334929
Treatment/medication code: isosorbide dinitrate	20003#1140861008	Treatment/medication	334929
Treatment/medication code: isosorbide mononitrate	20003#1140860954	Treatment/medication	334929
Treatment/medication code: kapake tablet	20003#1140864070	Treatment/medication	334929
Treatment/medication code: lansoprazole	20003#1140864752	Treatment/medication	334929
Treatment/medication code: letrozole	20003#1141145896	Treatment/medication	334929
Treatment/medication code: levothyroxine sodium	20003#1141191044	Treatment/medication	334929
Treatment/medication code: liothyronine	20003#1140884512	Treatment/medication	334929
Treatment/medication code: lisinopril	20003#1140860696	Treatment/medication	334929
Treatment/medication code: lisinopril+hydrochlorothiazide 10mg/12.5mg tablet	20003#1140864952	Treatment/medication	334929
Treatment/medication code: logynon tablet	20003#1140869176	Treatment/medication	334929
Treatment/medication code: losartan	20003#1140916356	Treatment/medication	334929
Treatment/medication code: metformin	20003#1140884600	Treatment/medication	334929
Treatment/medication code: morphine	20003#1140871692	Treatment/medication	334929
Treatment/medication code: nicorandil	20003#1140910766	Treatment/medication	334929
Treatment/medication code: omacor 1g capsule	20003#1141181868	Treatment/medication	334929
Treatment/medication code: omeprazole	20003#1140865634	Treatment/medication	334929
Treatment/medication code: paracetamol	20003#2038460150	Treatment/medication	334929
Treatment/medication code: perindopril	20003#1140888560	Treatment/medication	334929
Treatment/medication code: prednisolone	20003#1140874930	Treatment/medication	334929
Treatment/medication code: quinine	20003#1140874420	Treatment/medication	334929
Treatment/medication code: ramipril	20003#1140860806	Treatment/medication	334929
Treatment/medication code: ranitidine	20003#1140879406	Treatment/medication	334929
Treatment/medication code: rhinocort 50micrograms nasal spray	20003#1140876146	Treatment/medication	334929
Treatment/medication code: rosiglitazone	20003#1141177600	Treatment/medication	334929
Treatment/medication code: salbutamol	20003#1140881856	Treatment/medication	334929
Treatment/medication code: salmeterol product	20003#1141157264	Treatment/medication	334929
Treatment/medication code: senna	20003#1140865716	Treatment/medication	334929
Treatment/medication code: seretide 50 evohaler	20003#1141176832	Treatment/medication	334929
Treatment/medication code: simvastatin	20003#1140861958	Treatment/medication	334929
Treatment/medication code: spiriva 18micrograms inhalation capsule	20003#1141182632	Treatment/medication	334929
Treatment/medication code: symbicort 100/6 turbohaler	20003#1141174520	Treatment/medication	334929
Treatment/medication code: testogel 50mg gel 5g sachet	20003#1141193272	Treatment/medication	334929
Treatment/medication code: thyroxine product	20003#1140884516	Treatment/medication	334929
Treatment/medication code: tramadol	20003#1140864992	Treatment/medication	334929
Treatment/medication code: tranexamic acid	20003#1140861832	Treatment/medication	334929
Treatment/medication code: venlafaxine	20003#1140916282	Treatment/medication	334929
Treatment/medication code: ventolin 100micrograms inhaler	20003#1140861998	Treatment/medication	334929
Treatment/medication code: vitamin b12 preparation	20003#1140870570	Treatment/medication	334929
Treatment/medication code: warfarin	20003#1140888266	Treatment/medication	334929
Treatment/medication code: xalatan 0.005% eye drops	20003#1141146198	Treatment/medication	334929
Trunk fat mass	23128	Anthropometric	328873
Trunk fat percentage	23127	Anthropometric	328892
Trunk fat-free mass	23129	Anthropometric	328812
Trunk predicted mass	23130	Anthropometric	328779
Types of physical activity in last 4 weeks: Heavy DIY (eg: weeding lawn mowing carpentry digging)	6164#5	Miscellaneous	333374
Types of physical activity in last 4 weeks: Light DIY (eg: pruning watering the lawn)	6164#4	Miscellaneous	333374
Types of physical activity in last 4 weeks: Other exercises (eg: swimming cycling keep fit bowling)	6164#2	Miscellaneous	333374
Types of physical activity in last 4 weeks: Strenuous sports	6164#3	Miscellaneous	333374
Types of physical activity in last 4 weeks: Walking for pleasure (not as a means of transport)	6164#1	Miscellaneous	333374
Types of transport used (excluding work): Car/motor vehicle	6162#1	Miscellaneous	333428
Types of transport used (excluding work): Cycle	6162#4	Miscellaneous	333428
Types of transport used (excluding work): Public transport	6162#3	Miscellaneous	333428
Types of transport used (excluding work): Walk	6162#2	Miscellaneous	333428
Used an inhaler for chest within last hour	3090	Miscellaneous	307002
Usual walking pace	924	Miscellaneous	333144
Vascular/heart problems diagnosed by doctor: Angina	6150#2	Cardiovascular	334450
Vascular/heart problems diagnosed by doctor: Heart attack	6150#1	Cardiovascular	334450
Vascular/heart problems diagnosed by doctor: High blood pressure	6150#4	Cardiovascular	334450
Vitamin and mineral supplements: Multivitamins +/- minerals	6155#7	Miscellaneous	333377
Vitamin and mineral supplements: Vitamin A	6155#1	Miscellaneous	333377
Vitamin and mineral supplements: Vitamin B	6155#2	Miscellaneous	333377
Vitamin and mineral supplements: Vitamin C	6155#3	Miscellaneous	333377
Vitamin and mineral supplements: Vitamin D	6155#4	Miscellaneous	333377
Vitamin and mineral supplements: Vitamin E	6155#5	Miscellaneous	333377
Waist circumference	48	Anthropometric	334400
Wears glasses or contact lenses	2207	Miscellaneous	334703
Weight	21002	Anthropometric	334011
Weight change compared with 1 year ago	2306	Anthropometric	329620
Wheeze or whistling in the chest in last year	2316	Miscellaneous	329135
Whole body fat mass	23100	Anthropometric	328554
Whole body fat-free mass	23101	Anthropometric	329072
Whole body water mass	23102	Anthropometric	329098
Why reduced smoking: Illness or ill health	6158#1	Behavioural	10302
Why stopped smoking: Doctor's advice	6157#2	Behavioural	80923
Why stopped smoking: Health precaution	6157#3	Behavioural	80923
Work/job satisfaction	4537	Miscellaneous	75478
Worrier / anxious feelings	1980	Psychiatric/neurological	326568
Worry too long after embarrassment	2000	Psychiatric/neurological	321638

## Sheet: 1c
Supplementary File 1c: An evaluation of weighted and unweighted PRS where samples overlap between discovery and application
P-value threshold - p-value threshold using to identify SNPs for the PRS, UKBB Sample - whether the full UK Biobank sample was used or just the 2nd release (i.e. excluding individuals from the interim release, Beta - regression coefficient, SE - standard error, r2 - R squared value, N - sample size
Weighted PRS?	P-value threshold	UKBB Sample	Number of SNPs	Beta	SE	P	r2	N
Unweighted	5x10-05	Entire sample	138	0.017	0.001	1.55x10-36	0.0005	333181
Weighted	5x10-05	2nd release only	138	0.021	0.002	2.03x10-39	0.0007	239978
Weighted	5x10-05	Entire sample	138	0.043	0.001	7.73x10-236	0.003	333181
Unweighted	5x10-08	Entire sample	3	0.02	0.001	1.28x10-52	0.0007	333181
Weighted	5x10-08	2nd release only	3	0.019	0.002	8.30x10-33	0.0006	239978
Weighted	5x10-08	Entire sample	3	0.019	0.001	1.60x10-47	0.0006	333181

## Sheet: 1d
Supplementary File 1d: A phenome-wide evaluation of schizophrenia genetic liability
Association results between the schizophrenia polygenic risk score (P<5x10-05) and each of the 551 traits. Beta - regression coefficient, SE - standard error, r2 - R squared value, N - sample size
UK Biobank complex trait	Beta	SE	P-value	r2	N
Seen a psychiatrist for nerves anxiety tension or depression	0.0835763	0.0055902	1.55e-50	0.0447271	333652
Tense / 'highly strung'	0.0683763	0.00472948	2.25e-47	0.0431817	325184
Seen doctor (GP) for nerves anxiety tension or depression	0.0513001	0.00371691	2.49e-43	0.0405742	332884
Fluid intelligence score	-0.0834481	0.00633847	1.49e-39	0.00165589	108317
Number of incorrect matches in round	0.0200867	0.0016547	6.66e-34	0.000470822	334652
Nervous feelings	0.0502035	0.00416885	2.12e-33	0.0412622	326595
Risk taking	0.0447887	0.00413747	2.62e-27	0.0404576	323637
Frequency of tenseness / restlessness in last 2 weeks	0.0434305	0.00403871	5.7e-27	0.0434716	322953
Neuroticism score	0.0656063	0.00611912	8.17e-27	0.000406348	272500
Ever unenthusiastic/disinterested for a whole week	0.067198	0.00646131	2.48e-25	0.0473893	106325
Mean time to correctly identify matches	0.0165535	0.00159889	4.09e-25	0.000332125	332942
Ever depressed for a whole week	0.0617881	0.0061478	9.15e-24	0.0461692	108641
Family relationship satisfaction	0.0560649	0.0055938	1.21e-23	0.0478632	109721
Frequency of depressed mood in last 2 weeks	0.0426149	0.00425453	1.29e-23	0.0449856	321168
Hearing difficulty/problems with background noise	0.0358066	0.00365826	1.27e-22	0.0392576	328645
Illnesses of siblings: Severe depression	0.0763988	0.00786064	2.5e-22	0.0436528	259005
Frequency of unenthusiasm / disinterest in last 2 weeks	0.0428465	0.0044223	3.37e-22	0.0457009	324581
Number of unsuccessful stop-smoking attempts	0.027905	0.00288347	3.87e-22	0.00127503	74048
Number of days/week of moderate physical activity 10+ minutes	0.0393057	0.00410628	1.05e-21	0.000283537	319132
Hip circumference	-0.0161346	0.00170363	2.8e-21	0.000282348	334356
Weight	-0.0139552	0.00150162	1.5e-20	0.00019271	334011
Guilty feelings	0.0365292	0.0039443	2.02e-20	0.0402975	326601
Happiness	-0.0532292	0.00580046	4.44e-20	0.0473154	110364
Getting up in morning	-0.0299221	0.00329942	1.2e-19	0.0322154	334269
Worrier / anxious feelings	0.0321985	0.00357619	2.18e-19	0.0395102	326568
Arm fat-free mass (right)	-0.00939055	0.00105981	8e-19	9.24e-05	329000
Sleep duration	0.0115477	0.00132608	3.1e-18	0.000215625	333181
Friendships satisfaction	-0.0502474	0.00578839	3.93e-18	0.0474959	109557
Suffer from 'nerves'	0.0375237	0.0043272	4.26e-18	0.0405784	323258
Non-cancer illness code self-reported: depression	0.0659914	0.00762417	4.91e-18	0.0355126	334929
Comparative body size at age 10	-0.0282749	0.00332108	1.68e-17	0.0402114	329531
Arm predicted mass (right)	-0.00898426	0.00105626	1.81e-17	8.42e-05	328994
Leg fat mass (left)	-0.0114866	0.00135569	2.4e-17	0.000134707	329054
Leg fat mass (right)	-0.0115051	0.0013714	4.91e-17	0.000133973	329072
Basal metabolic rate	-0.00937555	0.00111849	5.21e-17	9.25e-05	329088
Past tobacco smoking	-0.0275035	0.00331039	9.71e-17	0.0383738	309339
Frequency of tiredness / lethargy in last 2 weeks	0.0278448	0.00336656	1.33e-16	0.0421928	325402
Leg fat-free mass (left)	-0.00901346	0.00110435	3.31e-16	8.5e-05	329038
Leg predicted mass (left)	-0.00894939	0.00109698	3.41e-16	8.37e-05	329034
Arm predicted mass (left)	-0.00879707	0.00108103	4.04e-16	7.82e-05	328926
Arm fat-free mass (left)	-0.00881911	0.00108507	4.39e-16	7.88e-05	328938
Drive faster than motorway speed limit	-0.0277746	0.00348444	1.57e-15	0.0365847	304178
Whole body fat-free mass	-0.00849591	0.00106681	1.67e-15	7.83e-05	329072
Nap during day	0.0276034	0.0034847	2.35e-15	0.0404619	334845
Whole body water mass	-0.00842669	0.00106916	3.24e-15	7.71e-05	329098
Leg fat-free mass (right)	-0.00865771	0.00109938	3.42e-15	8.05e-05	329065
Leg predicted mass (right)	-0.00850105	0.00109226	7.1e-15	7.74e-05	329065
Types of transport used (excluding work): Car/motor vehicle	-0.0337157	0.00437333	1.26e-14	0.0355494	333428
Trunk fat mass	-0.0130882	0.00172338	3.1e-14	0.000151179	328873
Sensitivity / hurt feelings	0.027126	0.00359117	4.24e-14	0.0393941	325661
Ever smoked	0.0265701	0.00356718	9.44e-14	0.0403953	333831
Whole body fat mass	-0.0124004	0.00167174	1.19e-13	0.000141205	328554
Vitamin and mineral supplements: Vitamin C	0.0462981	0.00628257	1.72e-13	0.0324087	333377
Impedance of arm (right)	0.00886341	0.00120904	2.29e-13	7.57e-05	329061
Trunk fat-free mass	-0.00776432	0.00106795	3.59e-13	6.65e-05	328812
Why stopped smoking: Health precaution	0.052703	0.00728505	4.68e-13	0.0292436	80923
Pain type(s) experienced in last month: Stomach or abdominal pain	0.0457068	0.00634349	5.79e-13	0.0449615	334434
Body mass index (BMI)	-0.0121836	0.00169893	7.44e-13	0.000128592	333894
Mineral and other dietary supplements: Zinc	0.0648824	0.0090889	9.43e-13	0.0312226	334094
Trunk predicted mass	-0.00756103	0.00106438	1.22e-12	6.29e-05	328779
Ever manic/hyper for 2 days	0.0963456	0.0137583	2.51e-12	0.0613705	108211
Arm fat mass (left)	-0.0114164	0.00168479	1.24e-11	0.000123669	328945
Townsend deprivation index at recruitment	0.0112228	0.00166926	1.78e-11	0.000197921	334573
Leg fat percentage (right)	-0.00716615	0.00106901	2.04e-11	4.84e-05	329075
Leg fat percentage (left)	-0.00702368	0.00105535	2.83e-11	4.74e-05	329057
Number of days/week of vigorous physical activity 10+ minutes	0.0224905	0.00340789	4.13e-11	0.000133455	319417
Mouth/teeth dental problems: Dentures	-0.0315859	0.00480748	5.03e-11	0.031509	333904
Sitting height	-0.00835452	0.0012881	8.83e-11	8.34e-05	333930
Arm fat mass (right)	-0.0107213	0.00168439	1.95e-10	0.000107608	329004
Non-cancer illness code self-reported: mania/bipolar disorder/manic depression	0.22534	0.035893	3.43e-10	0.0454411	334929
Loneliness isolation	0.0288621	0.0046103	3.84e-10	0.0435911	330076
Age completed full time education	-0.0101756	0.00164248	5.83e-10	0.00023481	224723
Body fat percentage	-0.00801715	0.00130034	7.04e-10	5.65e-05	328906
Time spent watching television (TV)	-0.00791047	0.00130285	1.27e-09	7.71e-05	317611
Number of pregnancy terminations	0.0164241	0.00279054	3.99e-09	0.000600191	55464
Trunk fat percentage	-0.00917637	0.0015614	4.18e-09	6.94e-05	328892
Illness injury bereavement stress in last 2 years: Financial difficulties	0.03299	0.00564373	5.05e-09	0.0364356	332980
Impedance of arm (left)	0.0070836	0.00121432	5.44e-09	4.63e-05	329072
Vitamin and mineral supplements: Vitamin A	0.0766861	0.0132091	6.42e-09	0.0353774	333377
Impedance of whole body	0.00759158	0.00130991	6.82e-09	5.8e-05	329068
Frequency of travelling from home to job workplace	-0.0111884	0.00193447	7.32e-09	0.000168676	189435
Vitamin and mineral supplements: Vitamin B	0.0512554	0.00894316	9.97e-09	0.0342062	333377
Types of physical activity in last 4 weeks: Heavy DIY (eg: weeding lawn mowing carpentry digging)	-0.0204286	0.00357355	1.09e-08	0.0292487	333374
Treatment/medication code: levothyroxine sodium	-0.0497645	0.00871124	1.11e-08	0.0390512	334929
Diagnoses - main ICD10: G56 Mononeuropathies of upper limb	-0.0696438	0.0122844	1.43e-08	0.0449325	334970
Number of depression episodes	0.0240731	0.00426309	1.64e-08	0.000727811	42143
Vitamin and mineral supplements: Vitamin E	0.0592647	0.01063	2.47e-08	0.0317508	333377
Pain type(s) experienced in last month: Headache	0.0243994	0.00441378	3.24e-08	0.041646	334434
Medication for pain relief constipation heartburn: Laxatives (e.g. Dulcolax Senokot)	0.0587317	0.0106353	3.35e-08	0.0402505	331374
Overall health rating	-0.0186647	0.0033841	3.48e-08	0.0422796	333796
Wears glasses or contact lenses	-0.0336455	0.00611099	3.68e-08	0.0436048	334703
Medication for pain relief constipation heartburn: Paracetamol	0.0228078	0.00425532	8.33e-08	0.0323242	331374
Diagnoses - main ICD10: R31 Unspecified haematuria	0.0607009	0.0114115	1.04e-07	0.0432496	334970
Arm fat percentage (left)	-0.00682759	0.00129655	1.4e-07	4.34e-05	328978
Current tobacco smoking	0.0302976	0.0058674	2.42e-07	0.0459125	334795
Diabetes diagnosed by doctor	-0.0415635	0.00805684	2.49e-07	0.0494248	334218
Waist circumference	-0.00779029	0.00151168	2.56e-07	5.24e-05	334400
Mouth/teeth dental problems: Mouth ulcers	0.0292793	0.00574991	3.54e-07	0.029819	333904
Diastolic blood pressure automated reading	0.00884934	0.0017451	3.96e-07	8.11e-05	315735
Non-cancer illness code self-reported: hypothyroidism/myxoedema	-0.0407624	0.0080384	3.96e-07	0.036445	334929
Health satisfaction	0.028734	0.0056729	4.08e-07	0.0493547	110404
Medication for cholesterol blood pressure or diabetes: Insulin	-0.106413	0.0211523	4.88e-07	0.0392897	153337
Treatment/medication code: thyroxine product	-0.0785036	0.0156824	5.56e-07	0.0450044	334929
Standing height	-0.00596999	0.00119911	6.4e-07	5.13e-05	334234
Impedance of leg (left)	0.00777663	0.00156559	6.8e-07	7e-05	329077
Wheeze or whistling in the chest in last year	0.0213093	0.00433976	9.1e-07	0.0417666	329135
Pain type(s) experienced in last month: Facial pain	0.0649456	0.0132453	9.42e-07	0.0452352	334434
Mood swings	0.0172996	0.00354478	1.06e-06	0.0397722	327265
Non-cancer illness code self-reported: diabetes	-0.0431958	0.00885497	1.07e-06	0.0490741	334929
Non-cancer illness code self-reported: ankylosing spondylitis	0.166453	0.0342817	1.2e-06	0.0412639	334929
Number of full sisters	0.00642052	0.00133429	1.5e-06	0.000119227	330104
Ever highly irritable/argumentative for 2 days	0.038791	0.00809746	1.66e-06	0.0498035	108367
Vitamin and mineral supplements: Vitamin D	0.0441631	0.00926192	1.86e-06	0.0386218	333377
Time spent driving	-0.00729176	0.00152987	1.88e-06	0.000117142	222987
Impedance of leg (right)	0.00729908	0.00155448	2.66e-06	6.23e-05	329082
Non-cancer illness code self-reported: psoriasis	0.077892	0.0166078	2.73e-06	0.0310461	334929
Duration of walks	-0.00869497	0.00185455	2.75e-06	7.35e-05	286493
Bring up phlegm/sputum/mucus on most days	0.059325	0.0127475	3.26e-06	0.0289003	83381
Illness injury bereavement stress in last 2 years: Marital separation/divorce	0.047776	0.0103986	4.34e-06	0.0338539	332980
Loud music exposure frequency	0.0436185	0.00960221	5.56e-06	0.0471305	109335
Current employment status: Looking after home and/or family	0.0368787	0.0081777	6.49e-06	0.0422036	334029
Other eye problems	0.0224643	0.0049874	6.66e-06	0.0423271	334214
Current employment status: Unable to work because of sickness or disability	0.0416756	0.00926761	6.89e-06	0.0604894	334029
Financial situation satisfaction	0.0249416	0.00562239	9.16e-06	0.0491084	110251
Treatment/medication code: paracetamol	0.0198465	0.00450555	1.06e-05	0.0362578	334929
Arm fat percentage (right)	-0.00571746	0.00130105	1.11e-05	2.92e-05	329029
Worry too long after embarrassment	0.0156431	0.00356893	1.17e-05	0.0394459	321638
Types of transport used (excluding work): Walk	-0.0151667	0.00346746	1.22e-05	0.0304384	333428
Heel bone mineral density (BMD) T-score automated	-0.00956552	0.00218742	1.23e-05	9.01e-05	192956
Hearing aid user	-0.0441111	0.0101548	1.4e-05	0.040007	202950
Mouth/teeth dental problems: Loose teeth	0.0392373	0.00908006	1.55e-05	0.0389069	333904
Illness injury bereavement stress in last 2 years: Serious illness injury or assault to yourself	0.0260584	0.00605103	1.66e-05	0.0383731	332980
Average weekly beer plus cider intake	0.00604095	0.0014033	1.67e-05	4.54e-05	240045
Length of working week for main job	-0.00899332	0.00209165	1.71e-05	9.31e-05	187018
Work/job satisfaction	0.0291651	0.00682495	1.93e-05	0.046646	75478
Diagnoses - main ICD10: N40 Hyperplasia of prostate	0.0758919	0.0178026	2.02e-05	0.0413417	334970
Prospective memory result 1st attempt	-0.0681238	0.0160187	2.11e-05	0.0570855	110544
Non-cancer illness code self-reported: anxiety/panic attacks	0.0637053	0.0150717	2.37e-05	0.0352175	334929
Diagnoses - main ICD10: I83 Varicose veins of lower extremities	0.0501108	0.0118897	2.5e-05	0.0410575	334970
Types of transport used (excluding work): Cycle	0.0280536	0.0068446	4.16e-05	0.0252279	333428
Pain type(s) experienced in last month: Neck or shoulder pain	0.0168448	0.00414069	4.74e-05	0.0410014	334434
Frequency of other exercises in last 4 weeks	0.0178324	0.00448983	7.14e-05	0.0279011	160269
Diagnoses - main ICD10: M17 Gonarthrosis [arthrosis of knee]	-0.0454721	0.0115628	8.4e-05	0.0412154	334970
Average weekly champagne plus white wine intake	-0.00678356	0.0017339	9.14e-05	6.18e-05	239442
Forced expiratory volume in 1-second (FEV1) predicted	-0.00507759	0.00129831	9.2e-05	3.39e-05	105067
Light smokers at least 100 smokes in lifetime	0.0261672	0.0066972	9.34e-05	0.0282743	91695
Forced expiratory volume in 1-second (FEV1) predicted percentage	0.0111311	0.00290598	0.000128003	0.000100853	105067
Vitamin and mineral supplements: Multivitamins +/- minerals	0.0162252	0.00424347	0.000131533	0.0306968	333377
Mouth/teeth dental problems: Bleeding gums	0.0196008	0.00520998	0.000168454	0.0330782	333904
Qualifications: College or University degree	0.0137283	0.00375981	0.000260884	0.0303385	331868
Non-cancer illness code self-reported: asthma	-0.0196579	0.00538908	0.000264571	0.0407885	334929
Blood clot DVT bronchitis emphysema asthma rhinitis eczema allergy diagnosed by doctor: Asthma	-0.0197028	0.00540439	0.000266668	0.0416741	334574
Eye problems/disorders: Cataract	-0.0380669	0.0104737	0.000278488	0.0466755	108488
Heel bone mineral density (BMD) T-score automated (right)	-0.0105087	0.0029025	0.000294105	0.00013905	105639
Daytime dozing / sleeping (narcolepsy)	0.0148362	0.00413888	0.000337617	0.0420276	333859
Treatment/medication code: glucosamine product	-0.0245912	0.00686138	0.000338367	0.0326567	334929
Diagnoses - main ICD10: K51 Ulcerative colitis	0.0895571	0.0251453	0.000368618	0.0394948	334970
Treatment/medication code: carbimazole	-0.199366	0.0568164	0.00044989	0.0355487	334929
Chest pain or discomfort	0.0168765	0.00481383	0.000455172	0.0436451	331894
Frequency of light DIY in last 4 weeks	0.015196	0.00435528	0.000484651	0.0263472	168580
Mineral and other dietary supplements: Selenium	0.0403176	0.0116076	0.000513923	0.0302169	334094
Miserableness	0.0122753	0.0035793	0.000604611	0.0398324	329603
Hand grip strength (right)	-0.0040778	0.0011893	0.000606479	1.82e-05	333613
Mineral and other dietary supplements: Glucosamine	-0.0149069	0.00440564	0.000715444	0.0283873	334094
Non-cancer illness code self-reported: enlarged prostate	0.0522056	0.0154888	0.000750212	0.0238953	334929
Ever had stillbirth spontaneous miscarriage or termination	0.0172627	0.00512478	0.000755843	0.0455586	177614
Diagnoses - main ICD10: H26 Other cataract	-0.0404763	0.0120466	0.000779468	0.0474685	334970
Treatment/medication code: insulin product	-0.0125685	0.00376658	0.000847337	0.0387222	334929
Number of days/week walked 10+ minutes	0.0111159	0.0033476	0.000898467	4.41e-05	329536
Illnesses of father: Chronic bronchitis/emphysema	0.0191566	0.0058616	0.00108252	0.0394412	293003
Maternal smoking around birth	0.0133067	0.00407578	0.00109534	0.039178	287913
Non-cancer illness code self-reported: hiatus hernia	0.0373501	0.0116028	0.00128611	0.0318601	334929
Number of full brothers	0.00432358	0.00134529	0.00130976	6.59e-05	330054
Non-cancer illness code self-reported: osteoarthritis	-0.0200962	0.00631048	0.00144969	0.0330037	334929
Diagnoses - main ICD10: M23 Internal derangement of knee	-0.0351541	0.0110598	0.00148009	0.040235	334970
Current employment status: Retired	-0.0163876	0.00521787	0.00168557	0.0385588	334029
Forced vital capacity (FVC) Best measure	0.00429139	0.00137109	0.00174882	1.68e-05	252094
Non-cancer illness code self-reported: gout	-0.0452564	0.0145525	0.00187174	0.0266403	334929
Former alcohol drinker	0.0425077	0.013841	0.00213238	0.0611423	21679
Diagnoses - main ICD10: M72 Fibroblastic disorders	-0.0662663	0.0216342	0.0021911	0.0378395	334970
Alcohol usually taken with meals	-0.0164282	0.00538629	0.00228844	0.0388223	171328
Eye problems/disorders: Diabetes related eye disease	-0.0661225	0.0216974	0.00230767	0.0572162	108488
Diagnoses - main ICD10: M24 Other specific joint derangements	-0.100542	0.0333577	0.0025778	0.0388865	334970
Diagnoses - main ICD10: K40 Inguinal hernia	0.0321113	0.0106646	0.00260364	0.0310006	334970
Frequency of walking for pleasure in last 4 weeks	0.0108603	0.00362875	0.00276388	0.0287623	239616
Ever stopped smoking for 6+ months	0.0214405	0.00719393	0.00287911	0.0285056	80344
Reason for glasses/contact lenses: For just reading/near work as you are getting older (called 'presbyopia')	0.0183679	0.00620976	0.00309727	0.0478114	333498
Diagnoses - main ICD10: K62 Other diseases of anus and rectum	0.0294943	0.0099777	0.00311636	0.0433389	334970
Cancer code self-reported: prostate cancer	0.0615469	0.0210635	0.00347818	0.0302321	334929
Mineral and other dietary supplements: Fish oil (including cod liver oil)	0.0108047	0.00378419	0.00430081	0.0300288	334094
Treatment/medication code: ventolin 100micrograms inhaler	-0.0293587	0.0102936	0.0043426	0.0411157	334929
Noisy workplace	0.0210849	0.00740807	0.00442437	0.0436786	109877
Ever had prostate specific antigen (PSA) test	0.017154	0.00603522	0.00447861	0.032062	146611
Diagnoses - main ICD10: F31 Bipolar affective disorder	0.170342	0.0599938	0.00452083	0.0573586	334970
Birth weight of first child	0.00890373	0.00314977	0.00470234	6.63e-05	144844
Exposure to tobacco smoke outside home	0.00295609	0.00104595	0.00471052	3.63e-05	285296
Mouth/teeth dental problems: Toothache	0.0252626	0.00895702	0.004796	0.0360128	333904
Heel bone mineral density (BMD) T-score automated (left)	-0.00815022	0.00291892	0.00523598	8.51e-05	105665
Types of physical activity in last 4 weeks: Strenuous sports	0.0162794	0.00584277	0.00533227	0.0253709	333374
Number of live births	0.00740581	0.00267392	0.00561235	4.14e-05	180107
Ever taken oral contraceptive pill	-0.0178285	0.00646255	0.00580251	0.050555	179912
Number of self-reported non-cancer illnesses	0.00380556	0.00138105	0.00585945	2.47e-05	334929
Qualifications: O levels/GCSEs or equivalent	-0.0097463	0.00354119	0.00591842	0.0302719	331868
Non-cancer illness code self-reported: emphysema/chronic bronchitis	0.0417582	0.0153525	0.00652914	0.0439317	334929
Smoking/smokers in household	0.0161327	0.00605743	0.00773822	0.031546	309744
Treatment/medication code: diclofenac	-0.031611	0.0118982	0.0078891	0.0405362	334929
Treatment/medication code: evening primrose oil	-0.0362119	0.0137668	0.00852918	0.0388894	334929
Duration of moderate activity	0.00436384	0.00166909	0.00893626	3e-05	249417
Number of children fathered	-0.00536538	0.00205514	0.00903619	3.43e-05	153515
Blood clot DVT bronchitis emphysema asthma rhinitis eczema allergy diagnosed by doctor: Emphysema/chronic bronchitis	0.0362074	0.0138777	0.00907993	0.0447451	334574
Medication for cholesterol blood pressure diabetes or take exogenous hormones: Hormone replacement therapy	0.0232731	0.00902032	0.00987793	0.0330545	179359
Treatment/medication code: lansoprazole	0.0241288	0.00939123	0.0101907	0.0412905	334929
Exposure to tobacco smoke at home	0.00176111	0.000692353	0.0109702	3.14e-05	304332
Treatment/medication code: citalopram	0.0339081	0.0134516	0.0117108	0.0367348	334929
Ever had bowel cancer screening	0.0100232	0.00399008	0.0120038	0.0386814	329827
Non-cancer illness code self-reported: ulcerative colitis	0.0608028	0.0242779	0.012264	0.0331966	334929
Forced expiratory volume in 1-second (FEV1) Best measure	0.0034731	0.00140621	0.0135186	8.59e-06	252094
Other serious medical condition/disability diagnosed by doctor	0.0106377	0.00434606	0.0143786	0.0411236	329037
Treatment/medication code: spiriva 18micrograms inhalation capsule	-0.109978	0.045134	0.0148222	0.0408807	334929
Non-cancer illness code self-reported: polio / poliomyelitis	0.167599	0.0693012	0.0155884	0.0388603	334929
Treatment/medication code: metformin	-0.0267008	0.0110775	0.0159364	0.0477222	334929
Types of physical activity in last 4 weeks: Walking for pleasure (not as a means of transport)	0.00928381	0.00386614	0.0163365	0.0322086	333374
Diagnoses - main ICD10: C61 Malignant neoplasm of prostate	0.0482886	0.0204506	0.0182143	0.0389561	334970
Diagnoses - main ICD10: R04 Haemorrhage from respiratory passages	0.0544347	0.0231552	0.0187299	0.051163	334970
Adopted as a child	0.0356508	0.0151706	0.0187734	0.0474004	334523
Transport type for commuting to job workplace: Car/motor vehicle	-0.0139963	0.00603649	0.0204156	0.0345126	176446
Current employment status: In paid employment or self-employed	-0.00980047	0.00427475	0.0218686	0.0397236	334029
Treatment/medication code: seretide 50 evohaler	-0.0360141	0.0159743	0.0241647	0.0413232	334929
Forced vital capacity (FVC)	0.00285567	0.00126841	0.0243623	5.48e-06	304938
Average weekly spirits intake	-0.00402699	0.00180213	0.0254464	1.03e-05	239285
Treatment/medication code: prednisolone	-0.0501494	0.0225494	0.0261497	0.0493385	334929
Diagnoses - main ICD10: K44 Diaphragmatic hernia	0.0295176	0.0133555	0.0270947	0.0464574	334970
Illnesses of mother: Heart disease	0.0099936	0.00453518	0.0275543	0.0397759	309560
Illnesses of mother: Chronic bronchitis/emphysema	0.0169033	0.00770364	0.0282215	0.0402657	307811
Vascular/heart problems diagnosed by doctor: High blood pressure	0.00873516	0.00400584	0.0292122	0.0405426	334450
Age at last live birth	0.00598342	0.00275243	0.0297168	3.75e-05	123145
Reproduciblity of spirometry measurement using ERS/ATS criteria	-0.0107054	0.0049365	0.0301107	0.0240828	252094
Treatment/medication code: codeine	-0.0510815	0.0238496	0.0322082	0.04122	334929
Diagnoses - main ICD10: K29 Gastritis and duodenitis	0.0889625	0.0415494	0.0322638	0.037469	334970
Number of self-reported cancers	0.00113065	0.000531008	0.0332344	1.52e-05	334925
Non-cancer illness code self-reported: migraine	-0.0216361	0.0101714	0.0334073	0.0308432	334929
Non-cancer illness code self-reported: gastro-oesophageal reflux (gord) / gastric reflux	0.0183024	0.00861899	0.0337117	0.0330999	334929
Illnesses of father: Prostate cancer	0.0147276	0.00699199	0.035173	0.0383499	291106
Mouth/teeth dental problems: Painful gums	0.0222868	0.0106582	0.0365232	0.0375787	333904
Diagnoses - main ICD10: F43 Reaction to severe stress and adjustment disorders	0.155641	0.0758876	0.0402726	0.0412716	334970
Snoring	0.00769709	0.00377366	0.0413815	0.0387013	312319
Types of physical activity in last 4 weeks: Other exercises (eg: swimming cycling keep fit bowling)	0.00708298	0.00348867	0.042328	0.0302275	333374
Peak expiratory flow (PEF)	-0.00292385	0.00144578	0.0431423	1.55e-05	304938
Diagnoses - main ICD10: T84 Complications of internal orthopaedic prosthetic devices implants and grafts	-0.041103	0.0205036	0.0449978	0.0406505	334970
Falls in the last year	0.0087213	0.00436062	0.045499	0.0423107	334398
Illnesses of father: Heart disease	-0.00779513	0.00391437	0.0464353	0.0387507	296559
Non-accidental death in close genetic family	0.0138709	0.00698483	0.0470492	0.0453863	105011
Treatment/medication code: venlafaxine	0.0543214	0.027562	0.0487377	0.0429504	334929
Alcohol intake versus 10 years previously	0.00659448	0.00338049	0.0510872	0.0377768	311226
Medication for pain relief constipation heartburn: Omeprazole (e.g. Zanprol)	0.0142135	0.00735488	0.0532938	0.0335725	331374
Non-cancer illness code self-reported: diverticular disease/diverticulitis	0.0319033	0.0165315	0.0536248	0.0371928	334929
Why reduced smoking: Illness or ill health	0.0557176	0.0288987	0.0538514	0.0373059	10302
Diagnoses - main ICD10: L03 Cellulitis	-0.0347509	0.018052	0.0542233	0.0557804	334970
Average weekly fortified wine intake	-0.00184955	0.000970566	0.0566977	1.93e-05	239975
Non-cancer illness code self-reported: hypertension	0.00769195	0.00406007	0.0581539	0.0397591	334929
Diagnoses - main ICD10: K20 Oesophagitis	0.0323228	0.0171542	0.0595312	0.0447913	334970
Illnesses of father: Diabetes	-0.0118153	0.00628285	0.0600318	0.0424497	291829
Headaches for 3+ months	-0.0149127	0.00804369	0.0637438	0.0429979	65218
Non-cancer illness code self-reported: hayfever/allergic rhinitis	0.0138321	0.00746965	0.064058	0.0292252	334929
Morning/evening person (chronotype)	0.00612878	0.00332483	0.06528	0.0307689	299155
Cancer diagnosed by doctor	0.0119759	0.00650321	0.0655439	0.0487506	334046
Treatment/medication code: alendronate sodium	-0.0292996	0.0162886	0.0720544	0.0447462	334929
Non-cancer illness code self-reported: eczema/dermatitis	0.0197594	0.0110047	0.0725676	0.030378	334929
Non-cancer illness code self-reported: hypertrophic cardiomyopathy (hcm / hocm)	0.240967	0.134492	0.0731831	0.0337911	334929
Non-cancer illness code self-reported: joint disorder	-0.0439581	0.0246181	0.0741637	0.0282365	334929
Duration of other exercises	-0.00810557	0.00454651	0.074617	0.0274911	160403
Diagnoses - main ICD10: I21 Acute myocardial infarction	-0.0268749	0.01526	0.0782153	0.0414463	334970
Treatment/medication code: ramipril	-0.01447	0.00825213	0.0795192	0.0386224	334929
Irritability	0.00692001	0.00396479	0.0809209	0.0393575	320538
Doctor diagnosed asthma	-0.0180615	0.0104107	0.0827572	0.0279898	83381
Illnesses of siblings: Diabetes	-0.0122879	0.00712549	0.0846182	0.0458759	259304
Diagnoses - main ICD10: Z09 Follow-up examination after treatment for conditions other than malignant neoplasms	0.0233117	0.0135737	0.0859031	0.0507008	334970
Duration of fitness test	-0.00524967	0.0030606	0.0863068	6.01e-05	49677
Fed-up feelings	0.006113	0.0035871	0.0883504	0.0398509	328367
Time from waking to first cigarette	-0.0204987	0.0120545	0.0890376	0.0365278	22440
Illnesses of siblings: Heart disease	0.0112528	0.00666902	0.0915404	0.0420991	259784
Diagnoses - main ICD10: I10 Essential (primary) hypertension	0.0724263	0.0431304	0.0931053	0.0526313	334970
Shortness of breath walking on level ground	0.016681	0.010007	0.0955284	0.0579953	108966
Forced expiratory volume in 1-second (FEV1)	0.00216141	0.00129738	0.0957195	1.78e-06	304938
Job involves shift work	0.0104506	0.00627841	0.0960066	0.0426588	189321
Pain type(s) experienced in last month: Knee pain	-0.00700928	0.00423142	0.0976234	0.0401403	334434
Diagnoses - main ICD10: H25 Senile cataract	-0.030377	0.0183777	0.0983464	0.0507839	334970
Non-cancer illness code self-reported: cholelithiasis/gall stones	-0.0222153	0.0134627	0.0989141	0.0372531	334929
Had menopause	-0.0177959	0.0108671	0.101505	0.0459557	151213
Treatment/medication code: ranitidine	0.0223416	0.0137536	0.104288	0.0390512	334929
Treatment/medication code: indivina 1mg/2.5mg tablet	0.165713	0.10318	0.108261	0.0224498	334929
Blood clot DVT bronchitis emphysema asthma rhinitis eczema allergy diagnosed by doctor: Hayfever allergic rhinitis or eczema	0.0066246	0.00412949	0.108666	0.0395406	334574
Illnesses of mother: Breast cancer	0.0104719	0.00653121	0.108854	0.0371612	307682
Diagnoses - main ICD10: K21 Gastro-oesophageal reflux disease	0.0181782	0.0113643	0.109688	0.0442295	334970
Diagnoses - main ICD10: J44 Other chronic obstructive pulmonary disease	-0.0508127	0.0318246	0.110345	0.0616998	334970
Diagnoses - main ICD10: K35 Acute appendicitis	-0.0367611	0.0232914	0.114494	0.0418284	334970
Diagnoses - main ICD10: I20 Angina pectoris	-0.0218781	0.0139061	0.115655	0.0457579	334970
Non-cancer illness code self-reported: varicose veins	0.045461	0.0289567	0.116424	0.0483717	334929
Treatment/medication code: tranexamic acid	0.0775945	0.0497469	0.11881	0.0607636	334929
Treatment/medication code: dothiepin	0.1452	0.0933766	0.119947	0.0331187	334929
Non-cancer illness code self-reported: back problem	0.0205683	0.0132916	0.121751	0.0298434	334929
Age at first live birth	-0.00416411	0.00273546	0.127944	2.81e-05	123310
Illnesses of mother: High blood pressure	0.00595899	0.00393425	0.129862	0.0398885	309687
Breastfed as a baby	0.0067549	0.00447554	0.131224	0.0398388	254258
Treatment/medication code: salbutamol	-0.023687	0.015929	0.137005	0.0455663	334929
Diagnoses - main ICD10: M21 Other acquired deformities of limbs	-0.0780764	0.0526032	0.137742	0.0278893	334970
Treatment/medication code: hydroxocobalamin product	-0.154229	0.10503	0.141987	0.037287	334929
Mineral and other dietary supplements: Calcium	0.0103736	0.00710152	0.144082	0.0372487	334094
Diagnoses - main ICD10: K80 Cholelithiasis	-0.016444	0.011429	0.150208	0.0444558	334970
Hand grip strength (left)	-0.00170667	0.00118712	0.150533	3.25e-06	333589
Treatment/medication code: furosemide	-0.028591	0.0199892	0.152623	0.0483963	334929
Qualifications: NVQ or HND or HNC or equivalent	-0.00638793	0.00450689	0.156375	0.0294825	331868
Maximum workload during fitness test	-0.00489548	0.003467	0.157949	2.35e-05	49677
Treatment/medication code: simvastatin	-0.00785624	0.00561145	0.161502	0.0367419	334929
Diagnoses - main ICD10: R35 Polyuria	0.0373673	0.0269489	0.165564	0.0507256	334970
Treatment/medication code: cetirizine	-0.0223453	0.0161671	0.166927	0.0374727	334929
Illnesses of siblings: High blood pressure	0.00675906	0.0048923	0.167104	0.0412257	260546
Treatment/medication code: isosorbide mononitrate	-0.0417541	0.030252	0.167522	0.043907	334929
Bilateral oophorectomy (both ovaries removed)	-0.0118694	0.0086452	0.16977	0.0471747	177818
Diagnoses - main ICD10: K30 Dyspepsia	-0.0185679	0.013539	0.17024	0.0433	334970
Diagnoses - main ICD10: N20 Calculus of kidney and ureter	0.0271437	0.019809	0.170602	0.0394306	334970
Diagnoses - main ICD10: E03 Other hypothyroidism	-0.150033	0.109563	0.170882	0.0506522	334970
Cancer code self-reported: breast cancer	0.0162382	0.0119554	0.17439	0.0763871	334929
Treatment/medication code: adcal-d3 1.5g/10micrograms chewable tablet	-0.0282098	0.0208419	0.175892	0.047477	334929
Number of older siblings	0.0034345	0.00255769	0.179336	2.82e-05	95051
Types of transport used (excluding work): Public transport	0.00513158	0.00385505	0.183145	0.0330281	333428
Diagnoses - main ICD10: M25 Other joint disorders not elsewhere classified	-0.0182691	0.0137913	0.185277	0.0447621	334970
Diagnoses - main ICD10: M20 Acquired deformities of fingers and toes	0.0179362	0.0136068	0.187443	0.0420066	334970
Doctor diagnosed hayfever or allergic rhinitis	0.0108368	0.00832389	0.192954	0.0273389	83381
Non-cancer illness code self-reported: arthritis (nos)	0.0258995	0.0198938	0.192955	0.0444017	334929
Difficulty not smoking for 1 day	0.0159017	0.0122357	0.193733	0.0353655	22499
Medication for pain relief constipation heartburn: Ibuprofen (e.g. Nurofen)	0.00637452	0.00494865	0.1977	0.0306583	331374
Diagnoses - main ICD10: R69 Unknown and unspecified causes of morbidity	0.0160262	0.0124613	0.198414	0.0520466	334970
Pack years adult smoking as proportion of life span exposed to smoking PREVIEW ONLY	0.00380942	0.00298072	0.201246	2.22e-05	99652
Used an inhaler for chest within last hour	-0.0268228	0.021252	0.206902	0.0494561	307002
Diagnoses - main ICD10: K22 Other diseases of oesophagus	0.0207669	0.0166312	0.211785	0.0438664	334970
Most recent bowel cancer screening	-0.00228764	0.00184841	0.215859	1.4e-05	75494
Average weekly intake of other alcoholic drinks	0.000806042	0.000651926	0.216313	1.75e-05	78999
Treatment/medication code: allopurinol	-0.0202874	0.016434	0.217024	0.0319096	334929
Relative age of first facial hair	-0.00797858	0.00650208	0.219792	0.0243773	149748
Mother's age at death	-0.00261043	0.00212878	0.220104	1.13e-05	198058
Treatment/medication code: ezetimibe	-0.0274905	0.0224878	0.221531	0.0373356	334929
Treatment/medication code: xalatan 0.005% eye drops	-0.0386895	0.0323262	0.231366	0.0382493	334929
Number of trend entries	-0.00477388	0.00399845	0.23251	3.01e-05	49677
Diagnoses - main ICD10: J33 Nasal polyp	-0.0281875	0.0237051	0.234405	0.0362183	334970
Illnesses of siblings: Stroke	0.013265	0.0111932	0.235982	0.0409166	258713
Diagnoses - main ICD10: C44 Other malignant neoplasms of skin	-0.0160222	0.0135569	0.237266	0.032892	334970
Diagnoses - main ICD10: K50 Crohn's disease [regional enteritis]	0.0425023	0.0361224	0.239348	0.0532569	334970
Medication for cholesterol blood pressure or diabetes: Cholesterol lowering medication	-0.00742734	0.00635545	0.242542	0.0250623	153337
Treatment/medication code: testogel 50mg gel 5g sachet	0.115095	0.10003	0.249894	0.0447121	334929
Duration walking for pleasure	-0.00419561	0.00366897	0.252814	0.0285807	239489
Job involves mainly walking or standing	0.0047095	0.00417076	0.258826	0.039793	189485
Diagnoses - main ICD10: S09 Other and unspecified injuries of head	0.0359301	0.0320729	0.262601	0.0579234	334970
Treatment/medication code: omeprazole	0.00829813	0.00741235	0.262926	0.0393229	334929
Treatment/medication code: losartan	-0.0203543	0.0182037	0.263508	0.0452964	334929
Pack years of smoking PREVIEW ONLY	0.00321392	0.00292679	0.272162	1.68e-05	99652
Treatment/medication code: vitamin b12 preparation	-0.0337458	0.0309757	0.275965	0.0372535	334929
Diagnoses - main ICD10: D25 Leiomyoma of uterus	0.0158603	0.0149106	0.287469	0.0515709	334970
Non-cancer illness code self-reported: crohns disease	0.0334903	0.0317903	0.292124	0.0374047	334929
Diagnoses - main ICD10: C50 Malignant neoplasm of breast	0.0137788	0.0131557	0.294933	0.0817236	334970
Diagnoses - main ICD10: N81 Female genital prolapse	0.0146267	0.013969	0.295061	0.0428815	334970
Knee pain for 3+ months	0.00962859	0.00920475	0.29554	0.0393874	70332
Diagnoses - main ICD10: B37 Candidiasis	-0.078641	0.0764791	0.303824	0.0612784	334970
Pulse rate automated reading	-0.00179521	0.0017738	0.311504	2.04e-06	315735
Treatment/medication code: warfarin	-0.0175059	0.0173174	0.312072	0.0416492	334929
Diagnoses - main ICD10: R55 Syncope and collapse	-0.0170667	0.0168941	0.312393	0.0456642	334970
Cough on most days	0.0102035	0.0101416	0.314365	0.0278565	83381
Treatment/medication code: aspirin	0.00527742	0.00526228	0.31592	0.0366986	334929
Pulse wave reflection index	-0.00287397	0.00287377	0.317279	1.1e-05	109583
Illnesses of father: High blood pressure	0.00444682	0.00446419	0.319197	0.0384583	293277
Vascular/heart problems diagnosed by doctor: Angina	0.0100471	0.0101114	0.320393	0.0429506	334450
Illnesses of father: Lung cancer	-0.00630659	0.00636029	0.321413	0.0379287	292499
Diagnoses - main ICD10: N19 Unspecified renal failure	0.0843365	0.086024	0.326896	0.0633748	334970
Fractured bone site(s): Ankle	-0.0143971	0.0146927	0.327147	0.0437128	333315
Qualifications: A levels/AS levels or equivalent	-0.00380871	0.00393627	0.333247	0.0291194	331868
Average weekly red wine intake	0.0016364	0.00170627	0.337533	1.8e-06	239604
Non-cancer illness code self-reported: angina	0.00965695	0.0101119	0.339574	0.0418358	334929
Non-cancer illness code self-reported: vaginal prolapse/uterine prolapse	0.0220466	0.0232559	0.34313	0.0320264	334929
Chest pain or discomfort walking normally	0.011189	0.0118079	0.34334	0.0540457	51058
Frequency of heavy DIY in last 4 weeks	0.0045627	0.00487068	0.348877	0.0220617	136265
Medication for pain relief constipation heartburn: Aspirin	0.00481505	0.00517107	0.351775	0.0303999	331374
Neck/shoulder pain for 3+ months	0.00728812	0.00796723	0.360317	0.0415515	75037
Diagnoses - main ICD10: K52 Other non-infective gastro-enteritis and colitis	-0.0109599	0.0121091	0.365416	0.0475994	334970
Birth weight	-0.00200422	0.00223914	0.370744	3.08e-06	191939
Transport type for commuting to job workplace: Public transport	0.00528152	0.00593411	0.373452	0.0346066	176446
Number of operations self-reported	-0.00117726	0.00132684	0.374937	2.15e-06	334929
Qualifications: CSEs or equivalent	0.00477471	0.00542414	0.378713	0.0303494	331868
Ever used hormone-replacement therapy (HRT)	0.00467261	0.00531207	0.379065	0.0443818	179791
Treatment/medication code: ibuprofen	0.00460985	0.00527896	0.382526	0.0335291	334929
Diagnoses - main ICD10: M10 Gout	0.063218	0.0724586	0.382952	0.0640008	334970
Fractured bone site(s): Arm	0.0151977	0.0174294	0.383232	0.0416407	333315
Diagnoses - main ICD10: I30 Acute pericarditis	-0.0827555	0.0951045	0.384217	0.0453313	334970
Non-cancer illness code self-reported: nasal polyps	-0.0220653	0.0259036	0.394313	0.0218453	334929
Diagnoses - main ICD10: S76 Injury of muscle and tendon at hip and thigh level	0.066925	0.0786933	0.395073	0.049976	334970
Non-cancer illness code self-reported: osteoporosis	-0.0118816	0.0139711	0.395078	0.0410423	334929
Treatment/medication code: nicorandil	0.0261187	0.0309273	0.39838	0.0352146	334929
Diagnoses - main ICD10: Z47 Other orthopaedic follow-up care	-0.0179686	0.021595	0.405368	0.0417403	334970
Frequency of stair climbing in last 4 weeks	-0.00257846	0.00311388	0.40764	0.0306468	331944
Treatment/medication code: amlodipine	0.00719323	0.00886608	0.417182	0.0401189	334929
Weight change compared with 1 year ago	-0.00274605	0.00339378	0.418432	0.0409302	329620
Non-cancer illness code self-reported: glaucoma	0.0137668	0.0171846	0.423066	0.0390728	334929
Non-cancer illness code self-reported: iron deficiency anaemia	-0.018549	0.023281	0.4256	0.032038	334929
Non-cancer illness code self-reported: sleep apnoea	0.0247519	0.0312147	0.427804	0.0303558	334929
Treatment/medication code: clopidogrel	-0.0169307	0.0216657	0.434537	0.0486551	334929
Age when periods started (menarche)	0.00135951	0.00175407	0.438304	6.55e-06	175159
Diagnoses - main ICD10: M67 Other disorders of synovium and tendon	-0.0175226	0.0227271	0.440707	0.0441037	334970
Target heart rate achieved	0.0115	0.0149783	0.442621	0.0621962	49677
Treatment/medication code: co-amilofruse	-0.042329	0.0556114	0.446564	0.0475245	334929
Diagnoses - main ICD10: N92 Excessive frequent and irregular menstruation	-0.00897673	0.0119051	0.450836	0.0468017	334970
Sleeplessness / insomnia	-0.00244233	0.00324597	0.451799	0.0396503	334741
Treatment/medication code: beconase 50micrograms nasal spray	0.0158293	0.021238	0.456072	0.0357192	334929
Non-cancer illness code self-reported: uterine fibroids	0.0104801	0.0141442	0.458725	0.0386558	334929
Treatment/medication code: symbicort 100/6 turbohaler	-0.0163273	0.0221956	0.461968	0.0406411	334929
Time spent using computer	0.00110363	0.00151593	0.4666	3.45e-07	260095
Treatment/medication code: candesartan cilexetil	0.0121515	0.016876	0.471498	0.0407137	334929
Medication for cholesterol blood pressure diabetes or take exogenous hormones: Blood pressure medication	-0.0046146	0.00643478	0.473291	0.0386578	179359
Back pain for 3+ months	0.00530745	0.0074875	0.478423	0.0419616	83823
Diagnoses - main ICD10: E04 Other non-toxic goitre	0.0251409	0.0357306	0.481667	0.0489075	334970
Qualifications: Other professional qualifications eg: nursing teaching	-0.00261325	0.00381313	0.493136	0.0292143	331868
Relative age voice broke	-0.00594111	0.00874254	0.496781	0.0233612	143416
Usual walking pace	0.00230786	0.00340181	0.497505	0.0421159	333144
Treatment/medication code: kapake tablet	-0.0703001	0.104237	0.500042	0.0619761	334929
Treatment/medication code: salmeterol product	-0.0482118	0.0716007	0.500729	0.0492677	334929
Diagnoses - main ICD10: R10 Abdominal and pelvic pain	-0.00553047	0.00825374	0.502822	0.0489203	334970
Pain type(s) experienced in last month: Back pain	0.00266161	0.00397856	0.503503	0.0409016	334434
Non-cancer illness code self-reported: retinal detachment	0.0197141	0.029782	0.508005	0.0302705	334929
Diagnoses - main ICD10: O75 Other complications of labour and delivery not elsewhere classified	-0.0489407	0.0739672	0.508193	0.0427037	334970
Treatment/medication code: bisoprolol	0.0095052	0.0144685	0.511208	0.0358584	334929
Non-cancer illness code self-reported: rheumatoid arthritis	-0.0107732	0.0164397	0.512263	0.045535	334929
Reason for glasses/contact lenses: For long-sightedness i.e. for distance and near but particularly for near tasks like reading (called 'hypermetropia')	0.00562981	0.00871331	0.518204	0.0532985	333498
Treatment/medication code: omacor 1g capsule	0.0320941	0.0507623	0.527227	0.0431513	334929
Pain type(s) experienced in last month: Hip pain	0.00342911	0.00552195	0.534603	0.0409943	334434
Illnesses of mother: Diabetes	-0.00383314	0.00619486	0.536074	0.0452377	307936
Diagnoses - main ICD10: S66 Injury of muscle and tendon at wrist and hand level	0.025278	0.0411218	0.538745	0.0307454	334970
Diagnoses - main ICD10: S52 Fracture of forearm	0.0102245	0.0169613	0.546632	0.0467489	334970
Transport type for commuting to job workplace: Walk	-0.00394388	0.00655714	0.547531	0.0321087	176446
Fractured bone site(s): Wrist	-0.00746486	0.0124292	0.548111	0.0433866	333315
Had other major operations	0.00298049	0.00507141	0.55673	0.0461364	178714
Diagnoses - main ICD10: Z80 Family history of malignant neoplasm	-0.0308927	0.053109	0.560779	0.0414115	334970
Diagnoses - main ICD10: M70 Soft tissue disorders related to use overuse and pressure	-0.0217217	0.0375362	0.562801	0.0422762	334970
Diagnoses - main ICD10: N32 Other disorders of bladder	0.010619	0.0184146	0.564167	0.0471814	334970
Diagnoses - main ICD10: R07 Pain in throat and chest	-0.0044162	0.0076657	0.564548	0.048387	334970
Duration of heavy DIY	0.00269597	0.00479947	0.574305	0.0222483	136456
Job involves heavy manual or physical work	0.00264573	0.00476022	0.578348	0.0394825	189518
Systolic blood pressure automated reading	-0.000867792	0.00165082	0.599115	1.1e-08	315734
Treatment/medication code: eumovate cream	0.027957	0.0540048	0.604684	0.0364123	334929
Non-cancer illness code self-reported: bone disorder	0.0187487	0.0369201	0.611581	0.0400004	334929
Non-cancer illness code self-reported: vitiligo	0.0524618	0.10568	0.619597	0.0583734	334929
Long-standing illness disability or infirmity	0.00185004	0.00377082	0.623696	0.0412704	327504
Duration of vigorous activity	-0.0011335	0.00232496	0.62588	1.01e-06	182785
Taking other prescription medications	0.00172236	0.00354352	0.626925	0.0399074	334099
Diagnoses - main ICD10: J22 Unspecified acute lower respiratory infection	0.0102299	0.0211994	0.629411	0.0594558	334970
Non-cancer illness code self-reported: type 2 diabetes	-0.0104549	0.0218781	0.632741	0.0402767	334929
Treatment/medication code: flax oil tablet	0.0206059	0.0432658	0.633888	0.0301628	334929
Diagnoses - main ICD10: J34 Other disorders of nose and nasal sinuses	0.00788845	0.0166127	0.634898	0.043164	334970
Treatment/medication code: rhinocort 50micrograms nasal spray	-0.0401748	0.0855352	0.638578	0.0240746	334929
Cancer code self-reported: malignant melanoma	-0.00910986	0.0194605	0.639698	0.0356894	334929
Treatment/medication code: lisinopril	-0.00483848	0.0105012	0.644974	0.0375024	334929
Illnesses of mother: Alzheimer's disease/dementia	0.0029619	0.0064466	0.645909	0.0367762	307856
Diagnoses - main ICD10: K60 Fissure and fistula of anal and rectal regions	-0.0110679	0.0244732	0.651091	0.0427938	334970
Non-cancer illness code self-reported: allergy or anaphylactic reaction to drug	0.00813058	0.0183069	0.656952	0.0298637	334929
Treatment/medication code: cipralex 5mg tablet	-0.025658	0.0582521	0.6596	0.0642355	334929
Treatment/medication code: atorvastatin	-0.0044835	0.010203	0.660349	0.0457558	334929
Maximum heart rate during fitness test	0.00188162	0.00428918	0.660889	4.82e-07	49664
Treatment/medication code: rosiglitazone	0.0204531	0.0467772	0.661934	0.0394413	334929
Diagnoses - main ICD10: I25 Chronic ischaemic heart disease	0.0045737	0.0106116	0.666461	0.0441635	334970
Treatment/medication code: amitriptyline	0.00547564	0.0127396	0.667331	0.0463287	334929
Pulse rate	-0.00127623	0.00300217	0.670763	1.05e-06	109583
Blood clot DVT bronchitis emphysema asthma rhinitis eczema allergy diagnosed by doctor: Blood clot in the leg (DVT)	0.00519297	0.0122159	0.670763	0.0439244	334574
Blood clot DVT bronchitis emphysema asthma rhinitis eczema allergy diagnosed by doctor: Blood clot in the lung	-0.00779144	0.0190284	0.6822	0.043956	334574
Non-cancer illness code self-reported: hypopituitarism	0.0386895	0.0953098	0.684791	0.0200195	334929
Alcohol intake frequency	0.00120916	0.00306794	0.693488	0.0414677	334737
Diagnoses - main ICD10: K76 Other diseases of liver	0.020411	0.052321	0.696454	0.0436703	334970
Cancer code self-reported: lung cancer	-0.0280299	0.0724092	0.698679	0.0745518	334929
Father still alive	-0.00184251	0.00490235	0.707034	0.0392873	326610
Treatment/medication code: isosorbide dinitrate	0.0414335	0.11333	0.714664	0.0260563	334929
Treatment/medication code: atenolol	-0.00329178	0.00901651	0.715049	0.042914	334929
Treatment/medication code: perindopril	-0.00512022	0.0145626	0.725137	0.0347707	334929
Diagnoses - main ICD10: K57 Diverticular disease of intestine	0.00405611	0.011636	0.727402	0.0429934	334970
Current employment status: Doing unpaid or voluntary work	0.00315668	0.00921864	0.732032	0.0397962	334029
Treatment/medication code: letrozole	-0.0232075	0.0691903	0.737312	0.114175	334929
Non-cancer illness code self-reported: bladder problem (not cancer)	0.00746535	0.0224808	0.739831	0.0311375	334929
Transport type for commuting to job workplace: Cycle	0.00300293	0.00906642	0.740482	0.0254715	176446
Treatment/medication code: logynon tablet	-0.0275801	0.0845531	0.744283	0.0352452	334929
Diagnoses - main ICD10: I84 Haemorrhoids	0.00337282	0.0106371	0.751183	0.047444	334970
Diagnoses - main ICD10: G47 Sleep disorders	0.00686215	0.02175	0.752381	0.0377012	334970
Age started oral contraceptive pill	0.000660225	0.00212284	0.755793	5.14e-06	143342
Treatment/medication code: lisinopril+hydrochlorothiazide 10mg/12.5mg tablet	-0.0295634	0.0955822	0.757095	0.0734077	334929
Length of menstrual cycle	0.00157931	0.00517195	0.760094	2.41e-06	30205
Number of treatments/medications taken	0.000398942	0.00133673	0.765362	2.3e-06	334929
Diagnoses - main ICD10: D12 Benign neoplasm of colon rectum anus and anal canal	0.00405572	0.0137102	0.767369	0.0384056	334970
Prospective memory result 2nd attempt	-0.00504448	0.017367	0.771462	0.0570855	110544
Ever had hysterectomy (womb removed)	-0.00269114	0.00936324	0.773795	0.0475179	158820
Non-cancer illness code self-reported: deep venous thrombosis (dvt)	0.00350696	0.0123282	0.776053	0.0427273	334929
Treatment/medication code: atrovent 20micrograms inhaler	-0.0156467	0.0557084	0.778812	0.0315543	334929
Had major operations	-0.00150249	0.00537234	0.779729	0.0348853	153657
Treatment/medication code: arcoxia 90mg tablet	-0.0269063	0.0989708	0.785729	0.0385411	334929
Diagnoses - main ICD10: R11 Nausea and vomiting	-0.00691695	0.0256677	0.78756	0.0657242	334970
Treatment/medication code: gliclazide	-0.00510866	0.0191986	0.790166	0.0456404	334929
Treatment/medication code: tramadol	-0.00418858	0.0165184	0.799827	0.0421627	334929
Eye problems/disorders: Glaucoma	0.0037968	0.0150527	0.80086	0.0478135	108488
Treatment/medication code: bendroflumethiazide	-0.00190554	0.00757041	0.801266	0.0379798	334929
Started insulin within one year diagnosis of diabetes	-0.000849784	0.00359047	0.812907	0.0398127	15239
Pulse wave peak to peak time	-0.000691168	0.00292633	0.813287	4.34e-06	109526
Treatment/medication code: doxazosin	0.00387813	0.0164821	0.813981	0.0404671	334929
Treatment/medication code: morphine	0.0165306	0.0723397	0.819247	0.076081	334929
Medication for cholesterol blood pressure diabetes or take exogenous hormones: Cholesterol lowering medication	-0.00164409	0.00736275	0.823303	0.0388355	179359
Non-cancer illness code self-reported: kidney stone/ureter stone/bladder stone	0.00421297	0.0194626	0.828625	0.0330982	334929
Treatment/medication code: becotide 50 inhaler	-0.00461302	0.0220701	0.834435	0.0407022	334929
Non-cancer illness code self-reported: muscle or soft tissue injuries	0.00424377	0.0203955	0.835171	0.025991	334929
Diagnoses - main ICD10: I80 Phlebitis and thrombophlebitis	-0.0050131	0.0241286	0.835412	0.0501458	334970
Duration of strenuous sports	0.00205492	0.00997822	0.836837	0.0242358	34319
Why stopped smoking: Doctor's advice	0.0027368	0.0138716	0.843596	0.0304893	80923
Non-cancer illness code self-reported: pernicious anaemia	-0.00595912	0.0315409	0.850145	0.0354099	334929
Diagnoses - main ICD10: K43 Ventral hernia	-0.00443165	0.0246553	0.857353	0.0454793	334970
Number of cigarettes previously smoked daily	-0.000506648	0.00304649	0.867917	7.55e-07	77063
Non-cancer illness code self-reported: pulmonary embolism +/- dvt	0.00311814	0.019071	0.870123	0.0434577	334929
Non-cancer illness code self-reported: chronic obstructive airways disease/copd	-0.00478383	0.0299351	0.873033	0.0303668	334929
Medication for cholesterol blood pressure or diabetes: Blood pressure medication	-0.000927198	0.00616636	0.880478	0.0245291	153337
Cancer code self-reported: small intestine/small bowel cancer	0.0106799	0.0809824	0.89508	0.0378867	334929
Fracture resulting from simple fall	-0.00156834	0.0120823	0.89672	0.0410938	31480
Treatment/medication code: flecainide	-0.00525226	0.0427728	0.90227	0.0254089	334929
Cancer code self-reported: squamous cell carcinoma	-0.00551139	0.0493521	0.911081	0.0399329	334929
Reason for glasses/contact lenses: For 'astigmatism'	-0.00118817	0.0107942	0.91235	0.04475	333498
Illness injury bereavement stress in last 2 years: Death of a close relative	0.000454721	0.00426529	0.915099	0.0310533	332980
Diagnoses - main ICD10: I48 Atrial fibrillation and flutter	0.00165048	0.015605	0.915768	0.0370281	334970
Diagnoses - main ICD10: R14 Flatulence and related conditions	0.0055808	0.0677024	0.934304	0.0544424	334970
Eye problems/disorders: Injury or trauma resulting in loss of vision	-0.00183646	0.0227565	0.93568	0.0429139	108488
Pulse wave Arterial Stiffness index	-0.000225712	0.0028873	0.93769	4.57e-07	109237
Leg pain on walking	0.000551564	0.00734907	0.940173	0.0509293	109788
Fractured/broken bones in last 5 years	-0.000434012	0.00588103	0.941171	0.0408763	333354
Number of cigarettes currently smoked daily (current cigarette smokers)	0.000336274	0.00472711	0.943289	5.97e-06	22364
Treatment/medication code: liothyronine	0.00750368	0.110536	0.945878	0.0356782	334929
Types of physical activity in last 4 weeks: Light DIY (eg: pruning watering the lawn)	0.000221932	0.00347961	0.949145	0.0305825	333374
Duration of light DIY	0.000271182	0.00437123	0.950533	0.0263701	167670
Diagnoses - main ICD10: M16 Coxarthrosis [arthrosis of hip]	-0.000744234	0.0136141	0.956404	0.0351001	334970
Non-cancer illness code self-reported: high cholesterol	-0.000276009	0.00541622	0.959358	0.0341413	334929
Cancer code self-reported: basal cell carcinoma	0.000880283	0.0179304	0.960844	0.0310757	334929
Diagnoses - main ICD10: M54 Dorsalgia	0.000600466	0.012871	0.96279	0.0490152	334970
Reason for glasses/contact lenses: For short-sightedness i.e. only or mainly for distance viewing such as driving cinema etc (called 'myopia')	0.000264377	0.00636649	0.966876	0.04845	333498
Non-cancer illness code self-reported: heart attack/myocardial infarction	-0.000439897	0.0117693	0.970185	0.0418342	334929
Vascular/heart problems diagnosed by doctor: Heart attack	0.000434273	0.0117299	0.970467	0.0425091	334450
Treatment/medication code: quinine	0.000771654	0.0212745	0.971066	0.0416314	334929
Illness injury bereavement stress in last 2 years: Serious illness injury or assault of a close relative	0.000144641	0.00545799	0.978858	0.0302412	332980
Fractured bone site(s): Other bones	0.000134113	0.00780308	0.986287	0.0392701	333315
Distance between home and job workplace	-3.93e-05	0.00244982	0.987198	8.92e-08	160231
Father's age at death	2.4e-05	0.0019694	0.990257	2.18e-06	246896
Non-cancer illness code self-reported: pneumothorax	0.000667289	0.082858	0.993574	0.0394034	334929
Treatment/medication code: enalapril	9.32e-05	0.0198129	0.996246	0.0383155	334929
Treatment/medication code: senna	-1.23e-05	0.0407468	0.999759	0.0681847	334929
Treatment/medication code: co-codamol	-3.69e-07	0.0115576	0.999975	0.0451886	334929

## Sheet: 1e
Supplementary File 1e: Mendelian randomization analysis to investigate the effect of schizophrenia genetic liability on neurological traits
Method - Mendelian randomization (MR) method applied, Beta - MR effect estimate, SE - MR standard error
Exposure	Outcome	Method	Number of SNPs	Beta	SE	P-value	Cochran Q P-value
Schizophrenia (Ripke et al (2014))	Tense / 'highly strung' (Neale Lab 2017)	Inverse variance weighted	71	0.0166	0.003265	3.703e-07	1.44356e-30
Schizophrenia (Ripke et al (2014))	Tense / 'highly strung' (Neale Lab 2017)	MR Egger intercept	71	-0.00045	0.00096	0.642	NA
Schizophrenia (Ripke et al (2014))	Tense / 'highly strung' (Neale Lab 2017)	Weighted median	71	0.01705	0.002876	3.038e-09	NA
Schizophrenia (Ripke et al (2014))	Tense / 'highly strung' (Neale Lab 2017)	Weighted mode	71	0.02135	0.007297	0.004622	NA
Schizophrenia (Ripke et al (2014))	Seen a psychiatrist for nerves anxiety tension or depression (Neale Lab 2017)	Inverse variance weighted	71	0.01124	0.002002	1.947e-08	1.4911e-09
Schizophrenia (Ripke et al (2014))	Seen a psychiatrist for nerves anxiety tension or depression (Neale Lab 2017)	MR Egger intercept	71	-0.00092	0.00058	0.115	NA
Schizophrenia (Ripke et al (2014))	Seen a psychiatrist for nerves anxiety tension or depression (Neale Lab 2017)	Weighted median	71	0.009996	0.002097	1.873e-06	NA
Schizophrenia (Ripke et al (2014))	Seen a psychiatrist for nerves anxiety tension or depression (Neale Lab 2017)	Weighted mode	71	0.01471	0.007052	0.04067	NA
Schizophrenia (Ripke et al (2014))	Non-cancer illness code self-reported: depression (Neale Lab 2017)	Inverse variance weighted	71	0.003736	0.001422	0.008605	1.74666e-08
Schizophrenia (Ripke et al (2014))	Non-cancer illness code self-reported: depression (Neale Lab 2017)	MR Egger intercept	71	-0.0003	0.00042	0.48	NA
Schizophrenia (Ripke et al (2014))	Non-cancer illness code self-reported: depression (Neale Lab 2017)	Weighted median	71	0.00219	0.001584	0.1667	NA
Schizophrenia (Ripke et al (2014))	Non-cancer illness code self-reported: depression (Neale Lab 2017)	Weighted mode	71	-0.002043	0.005269	0.6994	NA
Schizophrenia (Ripke et al (2014))	Neuroticism score (Neale Lab 2017)	Inverse variance weighted	71	0.08916	0.03877	0.02146	8.606e-64
Schizophrenia (Ripke et al (2014))	Neuroticism score (Neale Lab 2017)	MR Egger intercept	71	-0.00016	0.011	0.989	NA
Schizophrenia (Ripke et al (2014))	Neuroticism score (Neale Lab 2017)	Weighted median	71	0.07723	0.02865	0.007028	NA
Schizophrenia (Ripke et al (2014))	Neuroticism score (Neale Lab 2017)	Weighted mode	71	0.09887	0.09053	0.2785	NA
Repeated analysis after applying MR directionality (Steiger) filtering
Exposure	Outcome	Method	Number of SNPs	Beta	SE	P-value	Cochran Q P-value
Schizophrenia (Ripke et al (2014))	Tense / 'highly strung' (Neale Lab 2017)	Inverse variance weighted	71	0.0166	0.003265	3.703e-07	1.44356e-30
Schizophrenia (Ripke et al (2014))	Tense / 'highly strung' (Neale Lab 2017)	MR Egger intercept	71	-0.00045	0.00096	0.642	NA
Schizophrenia (Ripke et al (2014))	Tense / 'highly strung' (Neale Lab 2017)	Weighted median	71	0.01705	0.002876	3.038e-09	NA
Schizophrenia (Ripke et al (2014))	Tense / 'highly strung' (Neale Lab 2017)	Weighted mode	71	0.02135	0.007297	0.004622	NA
Schizophrenia (Ripke et al (2014))	Seen a psychiatrist for nerves anxiety tension or depression (Neale Lab 2017)	Inverse variance weighted	71	0.01124	0.002002	1.947e-08	1.4911e-09
Schizophrenia (Ripke et al (2014))	Seen a psychiatrist for nerves anxiety tension or depression (Neale Lab 2017)	MR Egger intercept	71	-0.00092	0.00058	0.115	NA
Schizophrenia (Ripke et al (2014))	Seen a psychiatrist for nerves anxiety tension or depression (Neale Lab 2017)	Weighted median	71	0.009996	0.002097	1.873e-06	NA
Schizophrenia (Ripke et al (2014))	Seen a psychiatrist for nerves anxiety tension or depression (Neale Lab 2017)	Weighted mode	71	0.01471	0.007052	0.04067	NA
Schizophrenia (Ripke et al (2014))	Non-cancer illness code self-reported: depression (Neale Lab 2017)	Inverse variance weighted	71	0.003736	0.001422	0.008605	1.74666e-08
Schizophrenia (Ripke et al (2014))	Non-cancer illness code self-reported: depression (Neale Lab 2017)	MR Egger intercept	71	-0.0003	0.00042	0.48	NA
Schizophrenia (Ripke et al (2014))	Non-cancer illness code self-reported: depression (Neale Lab 2017)	Weighted median	71	0.00219	0.001584	0.1667	NA
Schizophrenia (Ripke et al (2014))	Non-cancer illness code self-reported: depression (Neale Lab 2017)	Weighted mode	71	-0.002043	0.005269	0.6994	NA
Schizophrenia (Ripke et al (2014))	Neuroticism score (Neale Lab 2017)	Inverse variance weighted	70	0.103899	0.0351656	0.00313125	1.59748e-46
Schizophrenia (Ripke et al (2014))	Neuroticism score (Neale Lab 2017)	MR Egger intercept	70	0.00553796	0.0103701	0.59506	NA
Schizophrenia (Ripke et al (2014))	Neuroticism score (Neale Lab 2017)	Weighted median	70	0.0783009	0.0304346	0.010089	NA
Schizophrenia (Ripke et al (2014))	Neuroticism score (Neale Lab 2017)	Weighted mode	70	0.0993323	0.0915114	0.281494	NA

## Sheet: 1f
Supplementary File 1f: Mendelian randomization analysis to investigate the effect of neurological traits on schizophrenia risk
Method - Mendelian randomization (MR) method applied, Beta - MR effect estimate, SE - MR standard error
Exposure	Outcome	Method	Number of SNPs	Beta	SE	P-value	Cochran Q P-value
Tense / 'highly strung' (Neale Lab 2017)	Schizophrenia (Ripke et al (2014))	Weighted median	14	2.043	0.9667	0.03461	NA
Tense / 'highly strung' (Neale Lab 2017)	Schizophrenia (Ripke et al (2014))	Inverse variance weighted	14	3.071	1.691	0.06935	6.317e-22
Tense / 'highly strung' (Neale Lab 2017)	Schizophrenia (Ripke et al (2014))	Weighted mode	14	2.16	1.25	0.1076	NA
Tense / 'highly strung' (Neale Lab 2017)	Schizophrenia (Ripke et al (2014))	MR Egger intercept	14	0.044	0.087	0.62	NA
Seen a psychiatrist for nerves anxiety tension or depression (Neale Lab 2017)	Schizophrenia (Ripke et al (2014))	Inverse variance weighted	2	3.262	3.435	0.3424	0.04773
Non-cancer illness code self-reported: depression (Neale Lab 2017)	Schizophrenia (Ripke et al (2014))	Wald ratio	1	-0.4553	3.526	0.8973	NA
Neuroticism score (Neale Lab 2017)	Schizophrenia (Ripke et al (2014))	Weighted median	57	0.2318	0.04583	4.211e-07	NA
Neuroticism score (Neale Lab 2017)	Schizophrenia (Ripke et al (2014))	Inverse variance weighted	57	0.1994	0.05869	0.0006784	9.114e-32
Neuroticism score (Neale Lab 2017)	Schizophrenia (Ripke et al (2014))	Weighted mode	57	0.2521	0.0955	0.01072	NA
Neuroticism score (Neale Lab 2017)	Schizophrenia (Ripke et al (2014))	MR Egger intercept	57	0.043	0.018	0.0176	NA
Repeated analysis after applying MR directionality (Steiger) filtering
Exposure	Outcome	Method	Number of SNPs	Beta	SE	P-value	Cochran Q P-value
Tense / 'highly strung' (Neale Lab 2017)	Schizophrenia (Ripke et al (2014))	Weighted median	8	2.03226	0.947715	0.0320025	NA
Tense / 'highly strung' (Neale Lab 2017)	Schizophrenia (Ripke et al (2014))	Inverse variance weighted	8	2.41025	0.725678	0.000895741	0.410966
Tense / 'highly strung' (Neale Lab 2017)	Schizophrenia (Ripke et al (2014))	Weighted mode	8	1.91056	1.43769	0.225557	NA
Tense / 'highly strung' (Neale Lab 2017)	Schizophrenia (Ripke et al (2014))	MR Egger intercept	8	0.0279141	0.0403162	0.514588	NA
Seen a psychiatrist for nerves anxiety tension or depression (Neale Lab 2017)	Schizophrenia (Ripke et al (2014))	Inverse variance weighted	2	3.262	3.435	0.3424	0.04773
Non-cancer illness code self-reported: depression (Neale Lab 2017)	Schizophrenia (Ripke et al (2014))	Wald ratio	1	-0.4553	3.526	0.8973	NA
Neuroticism score (Neale Lab 2017)	Schizophrenia (Ripke et al (2014))	Weighted median	48	0.224301	0.047335	2.15218e-06	NA
Neuroticism score (Neale Lab 2017)	Schizophrenia (Ripke et al (2014))	Inverse variance weighted	48	0.163906	0.0497439	0.000984202	6.83988e-12
Neuroticism score (Neale Lab 2017)	Schizophrenia (Ripke et al (2014))	Weighted mode	48	0.251045	0.0991274	0.0147226	NA
Neuroticism score (Neale Lab 2017)	Schizophrenia (Ripke et al (2014))	MR Egger intercept	48	0.0324294	0.0148139	0.0337009	NA

## Sheet: 1g
Supplementary File 1g: Mendelian randomization analysis to investigate the effect of schizophrenia genetic liability on cognitive traits
Method - Mendelian randomization (MR) method applied, Beta - MR effect estimate, SE - MR standard error
Exposure	Outcome	Method	Number of SNPs	Beta	SE	P-value	Cochran Q P-value
Schizophrenia (Ripke et al (2014))	Fluid intelligence score (Neale Lab 2017)	Inverse variance weighted	71	-0.1542	0.03167	1.13e-06	7.916e-31
Schizophrenia (Ripke et al (2014))	Fluid intelligence score (Neale Lab 2017)	MR Egger intercept	71	-0.0036	0.0093	0.697	NA
Schizophrenia (Ripke et al (2014))	Fluid intelligence score (Neale Lab 2017)	Weighted median	71	-0.09676	0.02798	0.000543	NA
Schizophrenia (Ripke et al (2014))	Fluid intelligence score (Neale Lab 2017)	Weighted mode	71	-0.05093	0.05645	0.3701	NA
Schizophrenia (Ripke et al (2014))	Number of incorrect matches in round (Neale Lab 2017)	Inverse variance weighted	71	0.03824	0.006803	1.892e-08	1.06675e-14
Schizophrenia (Ripke et al (2014))	Number of incorrect matches in round (Neale Lab 2017)	MR Egger intercept	71	0.0002	0.002	0.921	NA
Schizophrenia (Ripke et al (2014))	Number of incorrect matches in round (Neale Lab 2017)	Weighted median	71	0.0391	0.006979	2.108e-08	NA
Schizophrenia (Ripke et al (2014))	Number of incorrect matches in round (Neale Lab 2017)	Weighted mode	71	0.05415	0.01819	0.003996	NA
Repeated analysis after applying MR directionality (Steiger) filtering
Exposure	Outcome	Method	Number of SNPs	Beta	SE	P-value	Cochran Q P-value
Schizophrenia (Ripke et al (2014))	Fluid intelligence score (Neale Lab 2017)	Inverse variance weighted	70	-0.147264	0.0308944	1.87273e-06	1.52763e-27
Schizophrenia (Ripke et al (2014))	Fluid intelligence score (Neale Lab 2017)	MR Egger intercept	70	-0.00151393	0.00909887	0.868346	NA
Schizophrenia (Ripke et al (2014))	Fluid intelligence score (Neale Lab 2017)	Weighted median	70	-0.0952527	0.0267179	0.000363681	NA
Schizophrenia (Ripke et al (2014))	Fluid intelligence score (Neale Lab 2017)	Weighted mode	70	-0.0498411	0.0556034	0.373173	NA
Schizophrenia (Ripke et al (2014))	Number of incorrect matches in round (Neale Lab 2017)	Inverse variance weighted	71	0.03824	0.006803	1.892e-08	1.06675e-14
Schizophrenia (Ripke et al (2014))	Number of incorrect matches in round (Neale Lab 2017)	MR Egger intercept	71	0.000199612	0.00200325	0.920916	NA
Schizophrenia (Ripke et al (2014))	Number of incorrect matches in round (Neale Lab 2017)	Weighted median	71	0.0391	0.006979	2.108e-08	NA
Schizophrenia (Ripke et al (2014))	Number of incorrect matches in round (Neale Lab 2017)	Weighted mode	71	0.05415	0.01819	0.003996	NA

## Sheet: 1h
Supplementary File 1h: Mendelian randomization analysis to investigate the effect of cognitive traits on schizophrenia risk
Method - Mendelian randomization (MR) method applied, Beta - MR effect estimate, SE - MR standard error
Exposure	Outcome	Method	Number of SNPs	Beta	SE	P-value	Cochran Q P-value
Fluid intelligence score (Neale Lab 2017)	Schizophrenia (Ripke et al (2014))	Inverse variance weighted	38	-0.1849	0.07563	0.01452	1.13e-24
Fluid intelligence score (Neale Lab 2017)	Schizophrenia (Ripke et al (2014))	MR Egger intercept	38	0.019	0.02	0.36	NA
Fluid intelligence score (Neale Lab 2017)	Schizophrenia (Ripke et al (2014))	Weighted median	38	-0.09192	0.06839	0.1789	NA
Fluid intelligence score (Neale Lab 2017)	Schizophrenia (Ripke et al (2014))	Weighted mode	38	0.2362	0.1819	0.2021	NA
Number of incorrect matches in round (Neale Lab 2017)	Schizophrenia (Ripke et al (2014))	Inverse variance weighted	8	1.443	0.6846	0.035	5.883e-08
Number of incorrect matches in round (Neale Lab 2017)	Schizophrenia (Ripke et al (2014))	MR Egger intercept	8	-0.042	0.064	0.532	NA
Number of incorrect matches in round (Neale Lab 2017)	Schizophrenia (Ripke et al (2014))	Weighted median	8	1.456	0.4609	0.001585	NA
Number of incorrect matches in round (Neale Lab 2017)	Schizophrenia (Ripke et al (2014))	Weighted mode	8	1.534	0.7006	0.06471	NA
Repeated analysis after applying MR directionality (Steiger) filtering
Exposure	Outcome	Method	Number of SNPs	Beta	SE	P-value	Cochran Q P-value
Fluid intelligence score (Neale Lab 2017)	Schizophrenia (Ripke et al (2014))	Inverse variance weighted	37	-0.144701	0.0708832	0.041211	1.37991e-18
Fluid intelligence score (Neale Lab 2017)	Schizophrenia (Ripke et al (2014))	MR Egger intercept	37	-0.00849203	0.021651	0.697272	NA
Fluid intelligence score (Neale Lab 2017)	Schizophrenia (Ripke et al (2014))	Weighted median	37	-0.0787311	0.0704901	0.264033	NA
Fluid intelligence score (Neale Lab 2017)	Schizophrenia (Ripke et al (2014))	Weighted mode	37	0.249325	0.181666	0.17842	NA
Number of incorrect matches in round (Neale Lab 2017)	Schizophrenia (Ripke et al (2014))	Inverse variance weighted	6	0.646451	0.613919	0.292345	0.00147276
Number of incorrect matches in round (Neale Lab 2017)	Schizophrenia (Ripke et al (2014))	MR Egger intercept	6	-0.0599353	0.0436295	0.241483	NA
Number of incorrect matches in round (Neale Lab 2017)	Schizophrenia (Ripke et al (2014))	Weighted median	6	0.793259	0.456034	0.0819517	NA
Number of incorrect matches in round (Neale Lab 2017)	Schizophrenia (Ripke et al (2014))	Weighted mode	6	1.34769	0.698714	0.111659	NA

## Sheet: 1i
Supplementary File 1i: Mendelian randomization analysis to investigate the effect of schizophrenia genetic liability on smoking traits
Method - Mendelian randomization (MR) method applied, Beta - MR effect estimate, SE - MR standard error
Exposure	Outcome	Method	Number of SNPs	Beta	SE	P-value	Cochran Q P-value
Schizophrenia (Ripke et al (2014))	Number of unsuccessful stop-smoking attempts (Neale Lab 2017)	Inverse variance weighted	71	0.04443	0.008733	3.623e-07	0.000860585
Schizophrenia (Ripke et al (2014))	Number of unsuccessful stop-smoking attempts (Neale Lab 2017)	MR Egger intercept	71	-0.0029	0.0026	0.266	NA
Schizophrenia (Ripke et al (2014))	Number of unsuccessful stop-smoking attempts (Neale Lab 2017)	Weighted median	71	0.03894	0.0106	0.0002387	NA
Schizophrenia (Ripke et al (2014))	Number of unsuccessful stop-smoking attempts (Neale Lab 2017)	Weighted mode	71	0.02343	0.02723	0.3925	NA
Schizophrenia (Ripke et al (2014))	Past tobacco smoking (Neale Lab 2017)	Inverse variance weighted	71	-0.02722	0.01138	0.01676	5.00343e-33
Schizophrenia (Ripke et al (2014))	Past tobacco smoking (Neale Lab 2017)	MR Egger intercept	71	0.0027	0.0033	0.427	NA
Schizophrenia (Ripke et al (2014))	Past tobacco smoking (Neale Lab 2017)	Weighted median	71	-0.02813	0.009652	0.003568	NA
Schizophrenia (Ripke et al (2014))	Past tobacco smoking (Neale Lab 2017)	Weighted mode	71	-0.04884	0.02468	0.05172	NA
Repeated analysis after applying MR directionality (Steiger) filtering
Exposure	Outcome	Method	Number of SNPs	Beta	SE	P-value	Cochran Q P-value
Schizophrenia (Ripke et al (2014))	Number of unsuccessful stop-smoking attempts (Neale Lab 2017)	Inverse variance weighted	71	0.04443	0.008733	3.623e-07	0.000860585
Schizophrenia (Ripke et al (2014))	Number of unsuccessful stop-smoking attempts (Neale Lab 2017)	MR Egger intercept	71	-0.0029	0.0026	0.266	NA
Schizophrenia (Ripke et al (2014))	Number of unsuccessful stop-smoking attempts (Neale Lab 2017)	Weighted median	71	0.03894	0.0106	0.0002387	NA
Schizophrenia (Ripke et al (2014))	Number of unsuccessful stop-smoking attempts (Neale Lab 2017)	Weighted mode	71	0.02343	0.02723	0.3925	NA
Schizophrenia (Ripke et al (2014))	Past tobacco smoking (Neale Lab 2017)	Inverse variance weighted	71	-0.02722	0.01138	0.01676	5.00343e-33
Schizophrenia (Ripke et al (2014))	Past tobacco smoking (Neale Lab 2017)	MR Egger intercept	71	-0.000451735	0.001118795 0.6876314	0.427	NA
Schizophrenia (Ripke et al (2014))	Past tobacco smoking (Neale Lab 2017)	Weighted median	71	-0.02813	0.009652	0.003568	NA
Schizophrenia (Ripke et al (2014))	Past tobacco smoking (Neale Lab 2017)	Weighted mode	71	-0.04884	0.02468	0.05172	NA

[truncated: 11 more sheets: 1j, 1k, 1l, 1m, 1n, 1o, 1p, 1q, 1r, 1s, 1t]
